# Supplementary material for: Signatures of Adaptation and Purifying Selection in Highland Populations of Dasiphora fruticosa
Source: Mol Biol Evol. 2024 May 20;41(6):msae099. doi: 10.1093/molbev/msae099 (PMC11156201; doi:10.1093/molbev/msae099)
Supplement: msae099_Supplementary_Data [file msae099_supplementary_data.zip]

Archive with 2 entries (2 files):
- Supplementary Figures S1-S7 and Tables S1-S23-20240507.pdf
- Supplementary File S1-S10-202400507.xlsx
