# Supplementary material for: Signatures of Adaptation and Purifying Selection in Highland Populations of Dasiphora fruticosa
Source: Mol Biol Evol. 2024 May 20;41(6):msae099. doi: 10.1093/molbev/msae099 (PMC11156201; doi:10.1093/molbev/msae099)
Supplement: msae099_Supplementary_Data [file msae099_supplementary_data.zip › Supplementary File S1-S10-202400507.xlsx]

## Sheet: Supplementary File S1
Sequencing statistics.
Sample IDs of red color indicate the 75 individuals used for PSMC analysis
Sample ID	Latitude	Longitude	Raw reads pairs	Clean reads pairs	Clean rate	Mapping rate	Average depth	Genome coverage %	raw-SNPs	Indels	Populations	Clade
PF_2-1	101.25	36.68	56094339	55791855	0.9946	0.7388	35.31	90.58	8112211	2165386	QH1	Clade4a
PF_2-2	101.25	36.68	41517332	41346264	0.9959	0.779	27.63	89.73	7790848	2064373	QH1	Clade4a
PF_2-3	101.25	36.68	25793554	25628535	0.9936	0.7124	15.61	88.02	6556607	1675956	QH1	Clade4a
PF_2-4	101.25	36.68	39294975	39113125	0.9954	0.7595	25.44	89.61	7693859	2028495	QH1	Clade4a
PF_2-6	101.25	36.68	43949216	43706921	0.9945	0.7615	28.53	90.11	7883294	2092371	QH1	Clade4a
PF_2-8	101.25	36.68	39285946	39080473	0.9948	0.7659	25.63	89.71	7684338	2019079	QH1	Clade4a
PF_2-9	101.25	36.68	47382904	47182129	0.9958	0.7568	30.56	89.96	8034570	2142508	QH1	Clade4a
PF_2-10	101.25	36.68	40676356	40450021	0.9944	0.763	26.46	89.87	7749302	2047938	QH1	Clade4a
PF_2-11	101.25	36.68	89253541	88819541	0.9951	0.7797	59.44	91.56	8695079	2362988	QH1	Clade4a
PF_2-12	101.25	36.68	59625398	59300552	0.9946	0.7512	38.21	90.49	8262211	2221986	QH1	Clade4a
PF_2-14	101.25	36.68	89674677	87926342	0.9805	0.7464	56.16	91.52	8653923	2346247	QH1	Clade4a
PF_2-16	101.25	36.68	50626798	50397370	0.9955	0.773	33.44	90.13	8060667	2157466	QH1	Clade4a
PF_2-17	101.25	36.68	38274599	38081148	0.9949	0.7788	25.48	89.47	7598262	2006057	QH1	Clade4a
PF_2-18	101.25	36.68	50163181	49916541	0.9951	0.7349	31.44	90.38	7977872	2122529	QH1	Clade4a
PF_2-19	101.25	36.68	46754852	45924292	0.9822	0.7617	29.95	90.04	7948274	2113168	QH1	Clade4a
PF_2-20	101.25	36.68	63740360	63406537	0.9948	0.7757	42.2	90.89	8310003	2231607	QH1	Clade4a
PF_2-21	101.25	36.68	102504851	101956385	0.9946	0.754	65.91	91.71	8790720	2397303	QH1	Clade4a
PF_2-22	101.25	36.68	76303743	75897544	0.9947	0.7534	49.05	91.06	8451258	2282848	QH1	Clade4a
PF_2-24	101.25	36.68	141378837	140678111	0.995	0.7769	93.84	92.19	8953360	2456887	QH1	Clade4a
PF_2-25	101.25	36.68	100602960	100049819	0.9945	0.7669	65.85	91.68	8705434	2367024	QH1	Clade4a
PF_2-26	101.25	36.68	68441769	68066048	0.9945	0.7783	45.52	91	8406196	2265958	QH1	Clade4a
PF_3-1	100.99	36.89	62888370	62520447	0.9941	0.7799	41.82	90.66	8344063	2251118	QH2	Clade4a
PF_3-2	100.99	36.89	31716552	31561819	0.9951	0.7721	20.92	88.73	7206445	1878829	QH2	Clade4a
PF_3-3	100.99	36.89	38843609	38682509	0.9959	0.7938	26.4	89.46	7680327	2034598	QH2	Clade4a
PF_3-4	100.99	36.89	50581134	50310107	0.9946	0.7652	33.04	90.24	8028974	2140089	QH2	Clade4a
PF_3-5	100.99	36.89	54030405	53794367	0.9956	0.767	35.44	90.29	8122435	2173978	QH2	Clade4a
PF_3-6	100.99	36.89	67175347	66753168	0.9937	0.7853	45.03	90.6	8348729	2253247	QH2	Clade4a
PF_3-7	100.99	36.89	82695588	82162194	0.9935	0.7547	53.2	91.48	8551180	2314700	QH2	Clade4a
PF_3-8	100.99	36.89	57876457	57576541	0.9948	0.7891	39.05	90.35	8227589	2205696	QH2	Clade4a
PF_3-10	100.99	36.89	52150621	51485394	0.9872	0.7744	34.12	90.3	8134320	2176152	QH2	Clade4a
PF_3-11	100.99	36.89	56075407	55769723	0.9945	0.7892	37.83	90.56	8233720	2207531	QH2	Clade4a
PF_3-12	100.99	36.89	57819745	57302580	0.9911	0.7641	37.44	90.74	7974573	2103676	QH2	Clade4a
PF_3-13	100.99	36.89	36764929	36592480	0.9953	0.7733	24.25	89.56	7617465	2012192	QH2	Clade4a
PF_3-14	100.99	36.89	98990966	98456787	0.9946	0.7798	65.99	91.6	8726724	2373399	QH2	Clade4a
PF_3-15	100.99	36.89	46379170	46145829	0.995	0.7242	28.62	90.57	7892775	2092958	QH2	Clade4a
PF_3-16	100.99	36.89	53879330	53613323	0.9951	0.7605	34.98	90.39	8145949	2178569	QH2	Clade4a
PF_3-19	100.99	36.89	51058856	50832699	0.9956	0.7858	34.31	90.08	7960858	2123475	QH2	Clade4a
PF_3-20	100.99	36.89	43820544	43617830	0.9954	0.7717	28.91	89.95	7904658	2102137	QH2	Clade4a
PF_3-21	100.99	36.89	33925141	33761426	0.9952	0.774	22.45	88.89	7269301	1894695	QH2	Clade4a
PF_3-22	100.99	36.89	51137640	50850928	0.9944	0.7806	34.02	90.46	8062362	2148452	QH2	Clade4a
PF_3-23	100.99	36.89	65544351	65031306	0.9922	0.7725	43.21	90.74	8253817	2223170	QH2	Clade4a
PF_4-1	101.96	30.05	36450509	36195290	0.993	0.8817	27.88	91.52	4959386	1410533	SCKD	Clade2
PF_4-2	101.96	30.05	85520357	85001719	0.9939	0.9021	67.1	92.9	5475462	1590054	SCKD	Clade2
PF_4-3	101.96	30.05	23106515	22879737	0.9902	0.8991	17.96	90.23	4292611	1208396	SCKD	Clade2
PF_4-4	101.96	30.05	26918190	26750986	0.9938	0.8838	20.64	90.93	4564423	1279516	SCKD	Clade2
PF_4-5	101.96	30.05	44361860	43948070	0.9907	0.8803	33.85	91.55	4989157	1419196	SCKD	Clade2
PF_4-6	101.96	30.05	35371774	35128518	0.9931	0.8932	27.41	91.67	5037297	1425528	SCKD	Clade2
PF_4-7	101.96	30.05	49571688	49248603	0.9935	0.8954	38.54	92.15	5190661	1488136	SCKD	Clade2
PF_4-8	101.96	30.05	28719685	28564166	0.9946	0.8959	22.34	91.01	4735510	1335907	SCKD	Clade2
PF_4-9	101.96	30.05	46450754	45720715	0.9843	0.8979	35.86	91.77	5089241	1452676	SCKD	Clade2
PF_4-10	101.96	30.05	74985810	74434965	0.9927	0.8915	57.98	92.48	5337892	1548347	SCKD	Clade2
PF_4-11	101.96	30.05	31573144	31377758	0.9938	0.9014	24.71	91.06	4722017	1334645	SCKD	Clade2
PF_4-12	101.96	30.05	58157691	57566244	0.9898	0.8949	44.98	92.21	5192076	1495546	SCKD	Clade2
PF_4-13	101.96	30.05	29360248	28817654	0.9815	0.8971	22.56	91.05	4699739	1327230	SCKD	Clade2
PF_4-14	101.96	30.05	31220190	31040096	0.9942	0.8736	23.68	90.91	4683985	1320477	SCKD	Clade2
PF_4-15	101.96	30.05	35246728	34725433	0.9852	0.8943	27.13	91.18	4893614	1392915	SCKD	Clade2
PF_4-17	101.96	30.05	40291552	39457683	0.9793	0.8989	30.99	91.46	5001273	1428556	SCKD	Clade2
PF_4-18	101.96	30.05	41061432	40815610	0.994	0.8831	31.51	91.85	5091678	1444298	SCKD	Clade2
PF_4-19	101.96	30.05	47587437	47267639	0.9933	0.8997	37.16	92	5154548	1474362	SCKD	Clade2
PF_4-20	101.96	30.05	37734310	37397553	0.9911	0.9045	29.58	91.48	4947780	1400791	SCKD	Clade2
PF_4-21	101.96	30.05	45687133	45410839	0.994	0.8955	35.53	92.1	5185192	1481092	SCKD	Clade2
PF_4-22	101.96	30.05	46142796	45501657	0.9861	0.8992	35.75	91.96	5152404	1469576	SCKD	Clade2
PF_4-23	101.96	30.05	41931011	41631616	0.9929	0.8941	32.52	91.83	5091760	1450325	SCKD	Clade2
PF_4-24	101.96	30.05	26441298	26195147	0.9907	0.8992	20.58	90.76	4610484	1300038	SCKD	Clade2
PF_4-25	101.96	30.05	28177005	27969575	0.9926	0.9002	22.01	90.91	4628173	1301809	SCKD	Clade2
PF_4-27	101.96	30.05	50091545	49739035	0.993	0.9022	39.23	92.08	5159087	1475694	SCKD	Clade2
PF_4-28	101.96	30.05	31589753	31333262	0.9919	0.8942	24.48	91.35	4770363	1353636	SCKD	Clade2
PF_4-29	101.96	30.05	33146170	32909085	0.9928	0.9017	25.95	91.22	4799625	1357892	SCKD	Clade2
PF_5-1	98.91	28.46	34710157	34106351	0.9826	0.8062	24.03	88.21	3742266	1048923	YNDQ	Clade2
PF_5-2	98.91	28.46	25576428	25375911	0.9922	0.7404	16.33	88.7	4395183	1220477	YNDQ	Clade2
PF_5-3	98.91	28.46	32667918	32454523	0.9935	0.8034	22.71	90.11	4657004	1299796	YNDQ	Clade2
PF_5-5	98.91	28.46	27083470	26884556	0.9927	0.8777	20.62	87.76	3630123	1017108	YNDQ	Clade2
PF_5-6	98.91	28.46	45493402	45225046	0.9941	0.7546	29.71	90.21	4955636	1393605	YNDQ	Clade2
PF_5-7	98.91	28.46	36957515	36742784	0.9942	0.7979	25.63	88.17	3779673	1061313	YNDQ	Clade2
PF_5-8	98.91	28.46	30811628	30556648	0.9917	0.9019	24.12	87.97	3721293	1042451	YNDQ	Clade2
PF_5-11	98.91	28.46	62300728	61842863	0.9927	0.7598	41.05	88.99	4002656	1128642	YNDQ	Clade2
PF_5-12	98.91	28.46	54217385	53643311	0.9894	0.8994	42.2	89.09	3999196	1124819	YNDQ	Clade2
PF_5-14	98.91	28.46	43801855	43520181	0.9936	0.8075	30.64	91.46	5222652	1475670	YNDQ	Clade2
PF_5-15	98.91	28.46	27668088	27311570	0.9871	0.723	17.19	88.82	4424974	1235774	YNDQ	Clade2
PF_5-17	98.91	28.46	50068294	49504822	0.9887	0.7273	31.3	88.65	3811949	1056819	YNDQ	Clade2
PF_5-19	98.91	28.46	27949725	27522041	0.9847	0.8087	19.43	87.49	3545951	1004975	YNDQ	Clade2
PF_5-22	98.91	28.46	94837925	92423415	0.9745	0.875	70.49	91.51	5351325	1522556	YNDQ	Clade2
PF_5-23	98.91	28.46	102397297	100164672	0.9782	0.8493	74.16	92.85	5856405	1695472	YNDQ	Clade2
PF_6-1	99.74	27.84	38170629	37876217	0.9923	0.7922	26.25	87.66	3707392	1031357	YNSR	Clade2
PF_6-2	99.74	27.84	53685908	53164647	0.9903	0.7638	35.49	88.31	3867668	1077383	YNSR	Clade2
PF_6-3	99.74	27.84	28733001	28382311	0.9878	0.8865	22	87.17	3579965	995213	YNSR	Clade2
PF_6-4	99.74	27.84	39664132	39398786	0.9933	0.8819	30.38	87.94	3807669	1060020	YNSR	Clade2
PF_6-5	99.74	27.84	27329279	27102237	0.9917	0.9044	21.47	86.97	3515744	981885	YNSR	Clade2
PF_6-6	99.74	27.84	49631277	49289764	0.9931	0.7525	32.41	88.22	3836526	1073373	YNSR	Clade2
PF_6-8	99.74	27.84	38516464	38258002	0.9933	0.8578	28.6	90.23	5006913	1408860	YNSR	Clade2
PF_6-9	99.74	27.84	30877319	30655445	0.9928	0.8318	22.25	88.29	4049749	1125808	YNSR	Clade2
PF_6-10	99.74	27.84	72043913	71289520	0.9895	0.8564	53.39	89	4003906	1122329	YNSR	Clade2
PF_6-12	99.74	27.84	62218872	61789222	0.9931	0.838	45.06	91.19	5289660	1504693	YNSR	Clade2
PF_6-13	99.74	27.84	48758045	48303970	0.9907	0.8907	37.58	88.41	3898713	1087594	YNSR	Clade2
PF_6-14	99.74	27.84	31069713	30863689	0.9934	0.7911	21.26	87.39	3565857	965674	YNSR	Clade2
PF_6-15	99.74	27.84	26921567	26736050	0.9931	0.833	19.4	89.22	4582849	1279510	YNSR	Clade2
PF_6-16	99.74	27.84	31321562	31114950	0.9934	0.8426	22.85	87.44	3579556	964571	YNSR	Clade2
PF_6-17	99.74	27.84	38872275	38625041	0.9936	0.8773	29.63	87.95	3808244	1063334	YNSR	Clade2
PF_6-18	99.74	27.84	46353080	45996093	0.9923	0.8933	36.01	88.08	3849017	1074589	YNSR	Clade2
PF_6-19	99.74	27.84	32458221	32117829	0.9895	0.862	24.2	87.29	3581764	999828	YNSR	Clade2
PF_6-21	99.74	27.84	28924085	28249460	0.9767	0.8546	21.03	89.29	4637034	1298354	YNSR	Clade2
PF_6-22	99.74	27.84	43600410	43320245	0.9936	0.8122	30.61	90.48	5097248	1432356	YNSR	Clade2
PF_6-23	99.74	27.84	31737903	31504848	0.9927	0.8175	22.51	87.32	3621007	1007723	YNSR	Clade2
PF_6-25	99.74	27.84	35124126	34883473	0.9931	0.8709	26.55	87.7	3721156	1035947	YNSR	Clade2
PF_7-1	113.56	38.98	31171706	30435146	0.9764	0.7899	20.75	92.33	6622315	1787290	SX1	Clade1
PF_7-2	113.56	38.98	37467724	37224887	0.9935	0.8208	26.4	92.71	7239084	1977809	SX1	Clade1
PF_7-3	113.56	38.98	46276538	45974687	0.9935	0.8218	32.65	93.49	7723873	2136476	SX1	Clade1
PF_7-4	113.56	38.98	37832537	37595772	0.9937	0.7667	24.89	92.9	7137337	1934100	SX1	Clade1
PF_7-5	113.56	38.98	45288399	44983397	0.9933	0.8443	32.84	93.28	7524645	2077806	SX1	Clade1
PF_7-6	113.56	38.98	42404700	42105443	0.9929	0.8176	29.76	93.16	7476487	2042196	SX1	Clade1
PF_7-7	113.56	38.98	28879977	28648971	0.992	0.8337	20.64	92.34	6520804	1742416	SX1	Clade1
PF_7-8	113.56	38.98	50703323	50184636	0.9898	0.7092	30.81	91.14	5753929	1606345	SX1	Clade1
PF_7-9	113.56	38.98	42307054	42033884	0.9935	0.8265	30.03	93.34	7528718	2066110	SX1	Clade1
PF_7-10	113.56	38.98	51377787	51083400	0.9943	0.7178	31.65	93.47	7696811	2124697	SX1	Clade1
PF_7-11	113.56	38.98	51982507	51681533	0.9942	0.8506	38.05	93.42	7600043	2117691	SX1	Clade1
PF_7-12	113.56	38.98	39399581	39177709	0.9944	0.8189	27.71	93.09	7369869	2017136	SX1	Clade1
PF_7-13	113.56	38.98	50371347	50002690	0.9927	0.8538	36.95	93.65	7800301	2162768	SX1	Clade1
PF_7-14	113.56	38.98	46516993	46154129	0.9922	0.7378	29.42	93.19	7425690	2036000	SX1	Clade1
PF_7-16	113.56	38.98	50161922	49584195	0.9885	0.7658	32.81	93.39	7731232	2139024	SX1	Clade1
PF_7-17	113.56	38.98	50938924	50610073	0.9935	0.8472	37.08	93.55	7835346	2172574	SX1	Clade1
PF_7-18	113.56	38.98	47309276	47084317	0.9952	0.7904	32.14	93.43	7676459	2125240	SX1	Clade1
PF_7-19	113.56	38.98	49070972	48747627	0.9934	0.8082	34.02	93.56	7690320	2122832	SX1	Clade1
PF_7-20	113.56	38.98	33239803	33005361	0.9929	0.8395	23.92	92.82	7066167	1901524	SX1	Clade1
PF_7-21	113.56	38.98	47774469	47444571	0.9931	0.8109	33.22	93.58	7795254	2150864	SX1	Clade1
PF_7-22	113.56	38.98	44979869	44700075	0.9938	0.8276	31.99	93.44	7691401	2118904	SX1	Clade1
PF_7-23	113.56	38.98	40929979	40605339	0.9921	0.8214	28.84	93.22	7361868	2014325	SX1	Clade1
PF_7-24	113.56	38.98	42346132	42072272	0.9935	0.8442	30.68	93.33	7561098	2078874	SX1	Clade1
PF_7-25	113.56	38.98	48920330	48627847	0.994	0.8048	33.77	93.38	7702168	2128264	SX1	Clade1
PF_7-26	113.56	38.98	50055426	49761872	0.9941	0.7953	34.16	93.58	7863852	2169255	SX1	Clade1
PF_7-27	113.56	38.98	48496501	48167422	0.9932	0.8446	35.15	93.57	7757338	2151473	SX1	Clade1
PF_7-28	113.56	38.98	56357902	56088119	0.9952	0.799	38.7	93.73	8056373	2252432	SX1	Clade1
PF_7-29	113.56	38.98	55759845	55380674	0.9932	0.8149	38.99	93.81	8108390	2263799	SX1	Clade1
PF_7-31	113.56	38.98	53737956	53427019	0.9942	0.8068	37.25	93.75	7982206	2215327	SX1	Clade1
PF_7-32	113.56	38.98	35021873	34721442	0.9914	0.8383	25.14	92.86	7021241	1900408	SX1	Clade1
PF_8-1	113.55	39.04	37859512	37597232	0.9931	0.8036	26.1	93.18	7367578	1997064	SX2	Clade1
PF_8-2	113.55	39.04	44122855	43730802	0.9911	0.7983	30.18	93.3	7553160	2074645	SX2	Clade1
PF_8-3	113.55	39.04	48611311	48255613	0.9927	0.8384	34.97	93.64	7751630	2148625	SX2	Clade1
PF_8-4	113.55	39.04	38741677	38431822	0.992	0.8524	28.34	93.19	7332313	2004201	SX2	Clade1
PF_8-5	113.55	39.04	38798908	38556751	0.9938	0.7952	26.49	93.13	7254925	1972832	SX2	Clade1
PF_8-6	113.55	39.04	53303076	52698998	0.9887	0.7947	36.19	93.64	7832093	2172407	SX2	Clade1
PF_8-7	113.55	39.04	40874650	40605180	0.9934	0.7283	25.55	92.96	7112857	1929279	SX2	Clade1
PF_8-8	113.55	39.04	30426018	30202692	0.9927	0.7858	34.32	48.27	6560921	1764999	SX2	Clade1
PF_8-9	113.55	39.04	50378235	50116420	0.9948	0.8101	35.07	93.63	7808943	2171426	SX2	Clade1
PF_8-10	113.55	39.04	46124010	45382641	0.9839	0.7846	30.71	93.32	7632089	2100024	SX2	Clade1
PF_8-11	113.55	39.04	50898043	50578640	0.9937	0.7754	33.87	93.51	7712502	2143406	SX2	Clade1
PF_8-12	113.55	39.04	75909602	75043805	0.9886	0.8384	54.3	94.34	8349480	2375080	SX2	Clade1
PF_8-13	113.55	39.04	36768246	36218302	0.985	0.7377	23	92.84	6725772	1776677	SX2	Clade1
PF_8-14	113.55	39.04	46372951	46145403	0.9951	0.754	29.95	93.31	7328687	1967980	SX2	Clade1
PF_8-15	113.55	39.04	55928934	55634123	0.9947	0.7416	35.51	93.71	7669634	2092039	SX2	Clade1
PF_8-16	113.55	39.04	49336700	48973487	0.9926	0.7712	32.5	93.74	7409097	2001047	SX2	Clade1
PF_8-17	113.55	39.04	32676538	32508671	0.9949	0.762	21.29	92.52	6485165	1710322	SX2	Clade1
PF_8-18	113.55	39.04	55575574	55085815	0.9912	0.7422	35.22	93.74	7614668	2075728	SX2	Clade1
PF_8-20	113.55	39.04	44672133	44381813	0.9935	0.8047	30.76	93.51	7313714	1963462	SX2	Clade1
PF_8-21	113.55	39.04	34768411	34563836	0.9941	0.8217	24.47	93.05	6883919	1818534	SX2	Clade1
PF_8-22	113.55	39.04	53786275	53513660	0.9949	0.807	37.25	93.93	7645139	2087669	SX2	Clade1
PF_8-23	113.55	39.04	41943661	41703033	0.9943	0.8257	29.68	93.46	7184766	1929807	SX2	Clade1
PF_8-24	113.55	39.04	50556117	50288125	0.9947	0.7553	32.67	93.62	7502639	2031091	SX2	Clade1
PF_8-25	113.55	39.04	53906586	53258731	0.988	0.8384	38.52	93.81	8002426	2204180	SX2	Clade1
PF_8-26	113.55	39.04	46710172	46446433	0.9944	0.82	32.81	93.52	7398853	2000592	SX2	Clade1
PF_8-27	113.55	39.04	43278878	43027300	0.9942	0.7979	29.65	93.29	7371409	2031182	SX2	Clade1
PF_8-28	113.55	39.04	46424423	46113279	0.9933	0.8147	32.35	93.63	7404913	1998508	SX2	Clade1
PF_8-29	113.55	39.04	49804306	49546156	0.9948	0.7965	34.02	93.57	7536508	2055610	SX2	Clade1
PF_8-30	113.55	39.04	53261211	52983836	0.9948	0.7822	35.71	93.86	7657952	2082872	SX2	Clade1
PF_9-1	91.15	29.72	39100333	38746757	0.991	0.8543	28.62	92.33	6530261	1906957	XZLS	Clade5 other
PF_9-2	91.15	29.72	39991170	39741023	0.9937	0.8343	28.6	93.25	6523399	1869320	XZLS	Clade5 other
PF_9-3	91.15	29.72	48618907	48300972	0.9935	0.8991	37.96	93.22	4639660	1305653	XZLS	Clade5 other
PF_9-4	91.15	29.72	53361556	53096935	0.995	0.8589	39.44	92.6	6798307	2029162	XZLS	Clade5 other
PF_9-5	91.15	29.72	45782260	45510745	0.9941	0.8204	32.23	92.57	6543196	1904627	XZLS	Clade5 other
PF_9-6	91.15	29.72	54386403	54113172	0.995	0.8444	39.47	92.98	6749448	1989738	XZLS	Clade5 other
PF_9-7	91.15	29.72	42453040	42125526	0.9923	0.829	30.15	92.4	6451583	1873272	XZLS	Clade5 other
PF_9-8	91.15	29.72	52056185	51766945	0.9944	0.8223	36.82	92.84	6628550	1922090	XZLS	Clade5 other
PF_9-9	91.15	29.72	41036106	40775414	0.9936	0.8315	29.28	92.39	6245542	1791451	XZLS	Clade5 other
PF_9-10	91.15	29.72	48374023	48058409	0.9935	0.7788	32.3	92.6	6507141	1897147	XZLS	Clade5 other
PF_9-11	91.15	29.72	53261829	52683476	0.9891	0.8427	38.37	92.9	6666881	1958011	XZLS	Clade5 other
PF_9-12	91.15	29.72	61494887	61149395	0.9944	0.8392	44.47	93.01	7004812	2100368	XZLS	Clade5 other
PF_9-13	91.15	29.72	61248819	60890912	0.9942	0.8346	43.94	93.29	6856711	2034895	XZLS	Clade5 other
PF_9-14	91.15	29.72	41135853	40894457	0.9941	0.9094	32.57	90.54	3541778	981563	XZLS	Clade5 other
PF_9-15	91.15	29.72	48311867	48002234	0.9936	0.8308	34.47	92.73	6628000	1936790	XZLS	Clade5 other
PF_9-16	91.15	29.72	51709784	51453926	0.9951	0.8297	36.84	92.89	6688204	1956484	XZLS	Clade5 other
PF_9-18	91.15	29.72	37271484	36971984	0.992	0.7962	25.39	92.34	6106838	1742188	XZLS	Clade5 other
PF_9-19	91.15	29.72	55103912	54799037	0.9945	0.7605	35.92	92.81	6725839	1967518	XZLS	Clade5 other
PF_9-20	91.15	29.72	40812813	40562783	0.9939	0.8378	29.35	92.6	6317797	1825231	XZLS	Clade5 other
PF_9-21	91.15	29.72	61355164	61052736	0.9951	0.8261	43.58	93.38	6941471	2045029	XZLS	Clade5 other
PF_9-22	91.15	29.72	62288952	61958559	0.9947	0.7682	41.07	93	6788330	1997880	XZLS	Clade5 other
PF_9-23	91.15	29.72	49509192	49216184	0.9941	0.8085	34.34	92.68	6591999	1915338	XZLS	Clade5 other
PF_9-24	91.15	29.72	46922864	46680444	0.9948	0.7168	28.87	92.42	6386055	1842780	XZLS	Clade5 other
PF_9-25	91.15	29.72	51252565	50953766	0.9942	0.8381	36.93	92.92	6632633	1940036	XZLS	Clade5 other
PF_9-26	91.15	29.72	44062148	43745103	0.9928	0.7962	30.13	92.4	6529409	1910732	XZLS	Clade5 other
PF_9-27	91.15	29.72	52202316	51948791	0.9951	0.8387	37.63	93.03	6763507	1984451	XZLS	Clade5 other
PF_9-28	91.15	29.72	54779792	54457654	0.9941	0.8371	39.38	92.77	6936831	2052246	XZLS	Clade5 other
PF_9-29	91.15	29.72	59293012	59000763	0.9951	0.7829	39.86	93.06	6821055	2008806	XZLS	Clade5 other
PF_9-30	91.15	29.72	73407408	73061762	0.9953	0.7825	49.4	93.38	6983104	2080375	XZLS	Clade5 other
PF_9-32	91.15	29.72	49255983	49002804	0.9949	0.8801	37.67	93.12	4695774	1326133	XZLS	Clade5 other
PF_9-33	91.15	29.72	45084586	44391007	0.9846	0.8829	34.22	93.07	4627384	1305729	XZLS	Clade5 other
PF_9-34	91.15	29.72	55381927	55110838	0.9951	0.8837	42.54	93.42	4738094	1354102	XZLS	Clade5 other
PF_9-35	91.15	29.72	39466484	39207352	0.9934	0.8881	30.4	92.88	4458809	1239278	XZLS	Clade5 other
PF_13-1	88.88	29.26	55468995	54694490	0.986	0.8062	37.98	94.48	8570648	2374817	XZSGT	Clade4b
PF_13-2	88.88	29.26	41706883	41237372	0.9887	0.8059	28.62	93.98	7930679	2152726	XZSGT	Clade4b
PF_13-3	88.88	29.26	37069613	36648474	0.9886	0.8196	25.9	93.74	7665015	2063884	XZSGT	Clade4b
PF_13-4	88.88	29.26	47016089	46470361	0.9884	0.8064	32.26	94.19	8296905	2274779	XZSGT	Clade4b
PF_13-5	88.88	29.26	40517972	40124334	0.9903	0.8051	27.8	93.94	7916254	2129819	XZSGT	Clade4b
PF_13-6	88.88	29.26	46646307	46202140	0.9905	0.8269	32.96	94.31	8208035	2246428	XZSGT	Clade4b
PF_13-7	88.88	29.26	40712542	40288108	0.9896	0.8187	28.4	93.99	7772532	2103232	XZSGT	Clade4b
PF_13-8	88.88	29.26	30476820	30074525	0.9868	0.8157	21.12	93.28	6988630	1837796	XZSGT	Clade4b
PF_13-9	88.88	29.26	37907070	37527211	0.99	0.8124	26.27	93.8	7764092	2086033	XZSGT	Clade4b
PF_13-10	88.88	29.26	31307037	30758767	0.9825	0.8028	21.24	93.33	7177372	1893070	XZSGT	Clade4b
PF_13-11	88.88	29.26	30155357	29788541	0.9878	0.8129	20.87	93.18	7021333	1852981	XZSGT	Clade4b
PF_13-12	88.88	29.26	52730645	52269407	0.9913	0.8236	37.11	94.53	8445852	2334694	XZSGT	Clade4b
PF_13-13	88.88	29.26	44440212	44040744	0.991	0.8211	31.15	94.26	8016189	2172583	XZSGT	Clade4b
PF_13-14	88.88	29.26	53244367	52815145	0.9919	0.8152	37.08	94.37	8477708	2348999	XZSGT	Clade4b
PF_13-15	88.88	29.26	38587262	38092486	0.9872	0.8066	26.44	94.34	7798065	2084924	XZSGT	Clade4b
PF_13-16	88.88	29.26	32607934	32224352	0.9882	0.8184	22.72	93.63	7349295	1958349	XZSGT	Clade4b
PF_13-17	88.88	29.26	35860644	34764091	0.9694	0.8096	24.22	93.62	7519505	2004925	XZSGT	Clade4b
PF_13-18	88.88	29.26	37487453	37004353	0.9871	0.8226	26.25	94.11	7673415	2055787	XZSGT	Clade4b
PF_13-19	88.88	29.26	32310708	30357246	0.9395	0.8094	21.13	93.32	7164059	1888506	XZSGT	Clade4b
PF_13-20	88.88	29.26	41820343	41415251	0.9903	0.8173	29.15	93.91	8030447	2185298	XZSGT	Clade4b
PF_13-21	88.88	29.26	46443547	43736060	0.9417	0.8081	13.27	96.25	8037741	2195454	XZSGT	Clade4b
PF_13-22	88.88	29.26	42926695	42473463	0.9894	0.8084	29.55	93.94	7997438	2184358	XZSGT	Clade4b
PF_13-23	88.88	29.26	49335100	48884776	0.9909	0.8117	34.21	94.33	8284027	2276341	XZSGT	Clade4b
PF_13-24	88.88	29.26	39371117	38843397	0.9866	0.8225	27.52	93.91	7878726	2125931	XZSGT	Clade4b
PF_13-25	88.88	29.26	49746796	49348259	0.992	0.811	34.53	94.25	8336839	2299868	XZSGT	Clade4b
PF_14-1	88.54	28.26	48650107	48128791	0.9893	0.8314	34.6	94.07	7604632	2070380	XZGB	Clade4b
PF_14-2	88.54	28.26	52017625	50588911	0.9725	0.8235	36.01	94.15	7714099	2110063	XZGB	Clade4b
PF_14-3	88.54	28.26	60271689	59799703	0.9922	0.8144	41.99	94.51	7819466	2142940	XZGB	Clade4b
PF_14-4	88.54	28.26	63330959	62984198	0.9945	0.821	44.64	94.61	7922532	2176296	XZGB	Clade4b
PF_14-5	88.54	28.26	50344756	50006709	0.9933	0.8014	34.56	94.22	7535196	2038149	XZGB	Clade4b
PF_14-6	88.54	28.26	60327775	59951247	0.9938	0.8064	41.72	94.53	7729590	2127502	XZGB	Clade4b
PF_14-7	88.54	28.26	39125359	38801770	0.9917	0.8143	27.22	93.84	7029157	1861850	XZGB	Clade4b
PF_14-8	88.54	28.26	41490118	41154047	0.9919	0.809	28.71	93.9	7148351	1903851	XZGB	Clade4b
PF_14-10	88.54	28.26	46675333	46151878	0.9888	0.8063	32.08	94.04	7298394	1950964	XZGB	Clade4b
PF_14-11	88.54	28.26	46564960	46163146	0.9914	0.8171	32.53	94.15	7352782	1968489	XZGB	Clade4b
PF_14-12	88.54	28.26	45913933	45134402	0.983	0.791	30.76	93.97	7290115	1947406	XZGB	Clade4b
PF_14-13	88.54	28.26	58822076	58395787	0.9928	0.8106	40.82	94.5	7743336	2113783	XZGB	Clade4b
PF_14-14	88.54	28.26	58745637	58421496	0.9945	0.8248	41.61	94.42	7799847	2146710	XZGB	Clade4b
PF_14-15	88.54	28.26	49656544	49284635	0.9925	0.7914	33.62	94.09	7484084	2020683	XZGB	Clade4b
PF_14-16	88.54	28.26	43080440	42665723	0.9904	0.819	30.15	93.92	7134037	1896547	XZGB	Clade4b
PF_14-17	88.54	28.26	33050227	31801453	0.9622	0.8015	21.96	93.35	6481649	1697372	XZGB	Clade4b
PF_14-18	88.54	28.26	43046687	42114287	0.9783	0.8198	29.76	93.91	7191653	1917681	XZGB	Clade4b
PF_14-19	88.54	28.26	41676944	40132605	0.9629	0.7942	27.45	93.79	7065408	1869918	XZGB	Clade4b
PF_14-20	88.54	28.26	43499635	43152982	0.992	0.8144	30.28	94.04	7264382	1947904	XZGB	Clade4b
PF_14-21	88.54	28.26	41129546	40805899	0.9921	0.7834	27.59	93.99	6922874	1834092	XZGB	Clade4b
PF_14-22	88.54	28.26	48598404	48298165	0.9938	0.8255	34.4	94.07	7494285	2035380	XZGB	Clade4b
PF_14-23	88.54	28.26	58080699	57579743	0.9914	0.8147	40.52	94.45	7846130	2173841	XZGB	Clade4b
PF_14-24	88.54	28.26	49063304	48600586	0.9906	0.8358	35.12	94.2	7623972	2086398	XZGB	Clade4b
PF_14-25	88.54	28.26	53001047	52258997	0.986	0.8217	37.13	94.24	7840549	2166492	XZGB	Clade4b
PF_14-26	88.54	28.26	56286889	54772291	0.9731	0.8335	39.45	94.29	7873069	2169625	XZGB	Clade4b
PF_15-1	88.96	27.68	55641439	55079053	0.9899	0.869	41.49	92.84	6195984	1802885	XZYD1	Clade5 other
PF_15-2	88.96	27.68	45424542	45005177	0.9908	0.8614	33.55	92.23	5992464	1711665	XZYD1	Clade5 other
PF_15-3	88.96	27.68	64638840	63900156	0.9886	0.8951	49.86	94.16	6024883	1744977	XZYD1	Clade5 other
PF_15-4	88.96	27.68	70401280	69883642	0.9926	0.8617	52.12	92.22	6333360	1849740	XZYD1	Clade5 other
PF_15-6	88.96	27.68	49005739	48617795	0.9921	0.9002	38.21	93.7	5218543	1491293	XZYD1	Clade5 other
PF_15-7	88.96	27.68	58023737	57282003	0.9872	0.858	42.49	93.65	6410921	1862611	XZYD1	Clade5 other
PF_15-8	88.96	27.68	46661211	46276120	0.9917	0.8614	34.5	93.74	6531890	1887832	XZYD1	Clade5 other
PF_15-9	88.96	27.68	57971614	57499832	0.9919	0.9026	45.4	93.76	5197995	1498135	XZYD1	Clade5 other
PF_15-10	88.96	27.68	66057683	65577767	0.9927	0.8692	49.36	93.25	6427435	1878006	XZYD1	Clade5 other
PF_15-11	88.96	27.68	57549438	56639226	0.9842	0.8718	42.75	92.77	6346018	1847972	XZYD1	Clade5 other
PF_15-12	88.96	27.68	64517427	64070194	0.9931	0.8697	48.4	94.23	6421557	1875605	XZYD1	Clade5 other
PF_15-13	88.96	27.68	57162035	56238820	0.9838	0.867	42.23	92.86	6185279	1790465	XZYD1	Clade5 other
PF_15-14	88.96	27.68	38215351	37235198	0.9744	0.8598	27.65	91.83	5803332	1650613	XZYD1	Clade5 other
PF_15-15	88.96	27.68	48106713	47733123	0.9922	0.8527	35.19	92.96	6459968	1869896	XZYD1	Clade5 other
PF_15-16	88.96	27.68	38726633	38348344	0.9902	0.8547	28.35	92.27	6037695	1723379	XZYD1	Clade5 other
PF_15-17	88.96	27.68	51762772	51242433	0.9899	0.8582	38.05	91.99	6088198	1753500	XZYD1	Clade5 other
PF_15-18	88.96	27.68	41958044	41628594	0.9921	0.8672	31.27	92.57	5917764	1690969	XZYD1	Clade5 other
PF_15-19	88.96	27.68	42996465	42385117	0.9858	0.8977	33.18	93.53	5111638	1448441	XZYD1	Clade5 other
PF_15-20	88.96	27.68	38477791	38010821	0.9879	0.8809	29.08	93.45	5811904	1644747	XZYD1	Clade5 other
PF_15-21	88.96	27.68	50342789	49796117	0.9891	0.8616	37.09	91.82	6090354	1750356	XZYD1	Clade5 other
PF_15-22	88.96	27.68	48970609	48600294	0.9924	0.8612	36.24	93.15	6293320	1806535	XZYD1	Clade5 other
PF_15-23	88.96	27.68	34435742	34120165	0.9908	0.8627	25.46	91.41	5665859	1603757	XZYD1	Clade5 other
PF_15-24	88.96	27.68	30945314	30654201	0.9906	0.8579	22.75	90.68	5390867	1528576	XZYD1	Clade5 other
PF_15-25	88.96	27.68	48709157	48279724	0.9912	0.8846	37.17	93.91	5937198	1690361	XZYD1	Clade5 other
PF_16-1	88.89	27.38	33750958	32983427	0.9773	0.8661	24.77	89.96	5543276	1597808	XZYD2	Clade5b
PF_16-2	88.89	27.38	41670393	41308548	0.9913	0.8431	30.04	91.09	6014649	1717652	XZYD2	Clade5b
PF_16-3	88.89	27.38	71031102	70498342	0.9925	0.8564	52.23	91.32	6228128	1813999	XZYD2	Clade5b
PF_16-4	88.89	27.38	29389596	29048125	0.9884	0.8456	21.19	89.52	5262460	1467314	XZYD2	Clade5b
PF_16-5	88.89	27.38	61916116	61401779	0.9917	0.8419	44.69	90.97	6055649	1747553	XZYD2	Clade5b
PF_16-6	88.89	27.38	67614104	63296995	0.9362	0.858	46.96	90.89	6146276	1795312	XZYD2	Clade5b
PF_16-7	88.89	27.38	29798900	29503399	0.9901	0.8602	21.97	89.36	5367400	1541627	XZYD2	Clade5b
PF_16-8	88.89	27.38	38724838	38326029	0.9897	0.8401	27.76	90.05	5558893	1565806	XZYD2	Clade5b
PF_16-9	88.89	27.38	37828974	37523985	0.9919	0.8585	27.84	90	5620139	1598582	XZYD2	Clade5b
PF_16-10	88.89	27.38	74256353	73752608	0.9932	0.8034	51.22	91.12	6120442	1782007	XZYD2	Clade5b
PF_16-11	88.89	27.38	44963761	44602974	0.992	0.8578	33.08	90.68	5807212	1665106	XZYD2	Clade5b
PF_16-12	88.89	27.38	37843034	37466298	0.99	0.8426	27.25	89.67	5541910	1566021	XZYD2	Clade5b
PF_16-13	88.89	27.38	46616090	46070483	0.9883	0.8441	33.63	90.34	5665075	1615760	XZYD2	Clade5b
PF_16-14	88.89	27.38	35926434	35224408	0.9805	0.8272	25.15	89.5	5455635	1535652	XZYD2	Clade5b
PF_16-15	88.89	27.38	36938344	36474776	0.9875	0.8562	27.03	90.05	5505317	1562922	XZYD2	Clade5b
PF_16-16	88.89	27.38	82179184	80172655	0.9756	0.8615	59.75	91.32	6168179	1805858	XZYD2	Clade5b
PF_16-17	88.89	27.38	39552134	38965806	0.9852	0.8568	28.87	89.82	5448209	1540764	XZYD2	Clade5b
PF_16-18	88.89	27.38	64611724	64149009	0.9928	0.8414	46.64	90.74	5969343	1721025	XZYD2	Clade5b
PF_16-19	88.89	27.38	62488971	62063112	0.9932	0.8556	45.89	90.59	5928553	1707511	XZYD2	Clade5b
PF_16-20	88.89	27.38	40732216	40167108	0.9861	0.8563	29.72	90.5	5741528	1638219	XZYD2	Clade5b
PF_16-21	88.89	27.38	61649133	61156901	0.992	0.845	44.66	90.82	6003288	1733703	XZYD2	Clade5b
PF_16-22	88.89	27.38	52728210	52325983	0.9924	0.8503	38.43	91.11	6004155	1729741	XZYD2	Clade5b
PF_17-1	86.92	27.98	28949949	27720080	0.9575	0.8953	21.71	89.52	3288518	917908	XZZF	Clade3
PF_17-2	86.92	27.98	36575960	36171018	0.9889	0.9139	28.97	90.15	3477485	969798	XZZF	Clade3
PF_17-3	86.92	27.98	28781453	28469217	0.9892	0.9008	22.43	89.62	3317540	926393	XZZF	Clade3
PF_17-4	86.92	27.98	53863242	53331876	0.9901	0.9136	42.64	90.82	3671198	1030627	XZZF	Clade3
PF_17-5	86.92	27.98	44860741	44484161	0.9916	0.9143	35.58	90.61	3706851	1037605	XZZF	Clade3
PF_17-6	86.92	27.98	33416682	31646063	0.947	0.9107	25.18	89.71	3425563	953663	XZZF	Clade3
PF_17-7	86.92	27.98	51148704	50742907	0.9921	0.9118	40.52	91.23	3851845	1083261	XZZF	Clade3
PF_17-8	86.92	27.98	74807562	73647280	0.9845	0.9136	58.96	91.13	3853621	1114128	XZZF	Clade3
PF_17-9	86.92	27.98	39977606	39492709	0.9879	0.9191	31.86	90.11	3559406	1020941	XZZF	Clade3
PF_17-10	86.92	27.98	62733007	61483980	0.9801	0.9114	49.07	90.96	3692801	1059826	XZZF	Clade3
PF_17-11	86.92	27.98	36019661	35791853	0.9937	0.9152	28.76	90.21	3518531	1008784	XZZF	Clade3
PF_17-12	86.92	27.98	49657217	49219139	0.9912	0.9107	39.22	90.8	3734615	1047272	XZZF	Clade3
PF_17-13	86.92	27.98	69756268	69182854	0.9918	0.9147	55.43	90.91	3694530	1055604	XZZF	Clade3
PF_17-14	86.92	27.98	33505471	32830158	0.9798	0.9121	26.21	91.63	3849778	1077381	XZZF	Clade3
PF_17-15	86.92	27.98	40732721	39451553	0.9685	0.911	31.44	90.31	3607627	1010789	XZZF	Clade3
PF_17-16	86.92	27.98	29772007	28968465	0.973	0.9098	23.06	89.53	3332604	929479	XZZF	Clade3
PF_17-17	86.92	27.98	30978012	30616022	0.9883	0.9126	24.5	89.59	3351794	936052	XZZF	Clade3
PF_17-18	86.92	27.98	36795116	36406816	0.9894	0.9132	29.12	89.99	3539683	989314	XZZF	Clade3
PF_17-19	86.92	27.98	32458631	31098203	0.9581	0.9129	24.81	89.76	3400612	950425	XZZF	Clade3
PF_17-20	86.92	27.98	44923033	44425784	0.9889	0.9054	35.16	90.37	3599301	1002175	XZZF	Clade3
PF_17-21	86.92	27.98	53000280	52576999	0.992	0.9058	41.72	90.65	3704538	1043287	XZZF	Clade3
PF_17-22	86.92	27.98	36591303	36187607	0.989	0.873	27.62	90.43	3621192	1011677	XZZF	Clade3
PF_17-23	86.92	27.98	40537141	40059241	0.9882	0.912	32.03	90.27	3557097	992674	XZZF	Clade3
PF_17-24	86.92	27.98	32175099	31543738	0.9804	0.9103	25.14	89.82	3426125	957799	XZZF	Clade3
PF_17-25	86.92	27.98	88160269	86242390	0.9782	0.906	68.47	91.35	3754419	1084214	XZZF	Clade3
PF_17-26	86.92	27.98	45479345	44811970	0.9853	0.9162	35.99	90.58	3627825	1016645	XZZF	Clade3
PF_17-27	86.92	27.98	49009093	48438591	0.9884	0.8996	38.17	90.74	3704751	1039197	XZZF	Clade3
PF_17-28	86.92	27.98	56983123	56512027	0.9917	0.8729	43.17	90.91	3769332	1061604	XZZF	Clade3
PF_17-29	86.92	27.98	75349019	74754943	0.9921	0.9127	59.77	91.35	3896648	1110923	XZZF	Clade3
PF_17-30	86.92	27.98	52864000	52435288	0.9919	0.9078	41.68	90.72	3670097	1039079	XZZF	Clade3
PF_18-1	87.74	28.35	80414730	79770871	0.992	0.8624	59.76	93.07	6258614	1849273	XZTR	Clade5 other
PF_18-2	87.74	28.35	60649974	59995344	0.9892	0.8412	43.79	92.41	6065403	1758075	XZTR	Clade5 other
PF_18-3	87.74	28.35	52923947	51810361	0.979	0.8595	38.53	92.01	6030849	1738704	XZTR	Clade5 other
PF_18-4	87.74	28.35	48368894	45267856	0.9359	0.846	33.09	92.05	5888770	1691957	XZTR	Clade5 other
PF_18-5	87.74	28.35	65886475	64908421	0.9852	0.8534	48.02	92.57	6141234	1813513	XZTR	Clade5 other
PF_18-6	87.74	28.35	77912489	77510148	0.9948	0.8511	57.22	92.72	6229274	1849883	XZTR	Clade5 other
PF_18-7	87.74	28.35	73651609	73138699	0.993	0.8643	54.77	92.82	6318365	1856284	XZTR	Clade5 other
PF_18-8	87.74	28.35	51060861	50127276	0.9817	0.8501	36.87	92.11	6000739	1733660	XZTR	Clade5 other
PF_18-9	87.74	28.35	34587499	31559257	0.9124	0.87	23.73	91.53	5509164	1575934	XZTR	Clade5 other
PF_18-10	87.74	28.35	64844997	64033883	0.9875	0.8584	47.63	92.3	6087808	1777730	XZTR	Clade5 other
PF_18-11	87.74	28.35	54292102	52641340	0.9696	0.8623	39.36	92.63	6000211	1739640	XZTR	Clade5 other
PF_18-12	87.74	28.35	60275945	59196304	0.9821	0.8617	44.21	92.95	6151839	1796099	XZTR	Clade5 other
PF_18-13	87.74	28.35	46961186	46303536	0.986	0.8384	33.61	91.67	5770740	1665472	XZTR	Clade5 other
PF_18-14	87.74	28.35	53442272	53028323	0.9923	0.8579	39.41	92.53	6043054	1752479	XZTR	Clade5 other
PF_18-15	87.74	28.35	75189898	74668958	0.9931	0.8516	55.03	92.7	6265202	1834001	XZTR	Clade5 other
PF_18-16	87.74	28.35	45044207	44550261	0.989	0.8511	32.79	92.92	6250122	1807375	XZTR	Clade5 other
PF_18-17	87.74	28.35	54845949	54343873	0.9908	0.8509	40.04	92.36	6118171	1786148	XZTR	Clade5 other
PF_18-18	87.74	28.35	42490160	41530522	0.9774	0.837	30.06	91.95	5800770	1655630	XZTR	Clade5 other
PF_18-19	87.74	28.35	52753359	52161376	0.9888	0.8587	38.77	92.41	6091823	1758542	XZTR	Clade5 other
PF_18-20	87.74	28.35	51599898	51145907	0.9912	0.8629	38.24	92.82	6028919	1743411	XZTR	Clade5 other
PF_18-21	87.74	28.35	52410199	51716033	0.9868	0.8247	36.97	93.04	6083788	1753805	XZTR	Clade5 other
PF_18-22	87.74	28.35	46685837	46267585	0.991	0.864	34.6	92.21	5874886	1690842	XZTR	Clade5 other
PF_18-23	87.74	28.35	93039092	92279922	0.9918	0.8385	66.97	94.14	6584249	1963299	XZTR	Clade5 other
PF_18-24	87.74	28.35	42620721	42256322	0.9915	0.8398	30.65	91.56	5797483	1652616	XZTR	Clade5 other
PF_19-1	86.02	28.14	88143448	86888846	0.9858	0.8406	63.23	94.92	8387377	2395749	XZNY1	Clade4b
PF_19-2	86.02	28.14	52489180	51997950	0.9906	0.8299	37.28	94.35	7636016	2083196	XZNY1	Clade4b
PF_19-3	86.02	28.14	45069264	44638627	0.9904	0.828	31.95	94.19	7390858	2008173	XZNY1	Clade4b
PF_19-4	86.02	28.14	52177978	51384061	0.9848	0.83	36.83	94.28	7692918	2115467	XZNY1	Clade4b
PF_19-5	86.02	28.14	46920047	46103105	0.9826	0.8302	33.05	94.13	7527749	2047910	XZNY1	Clade4b
PF_19-6	86.02	28.14	50544249	50104590	0.9913	0.8247	35.67	94.32	7669809	2105768	XZNY1	Clade4b
PF_19-7	86.02	28.14	48686729	47965132	0.9852	0.8389	34.8	94.15	7835258	2184960	XZNY1	Clade4b
PF_19-8	86.02	28.14	37794414	36998206	0.9789	0.8364	26.77	93.88	7365991	2030014	XZNY1	Clade4b
PF_19-9	86.02	28.14	41308095	41028567	0.9932	0.8435	29.99	93.86	7483343	2076483	XZNY1	Clade4b
PF_19-10	86.02	28.14	38959213	38686098	0.993	0.8408	28.18	93.85	7388660	2038956	XZNY1	Clade4b
PF_19-11	86.02	28.14	42556237	42165223	0.9908	0.8434	30.78	94.02	7609590	2110215	XZNY1	Clade4b
PF_19-12	86.02	28.14	42838115	42612801	0.9947	0.8432	31.12	94.05	7612792	2111865	XZNY1	Clade4b
PF_19-13	86.02	28.14	32356930	31977360	0.9883	0.8412	23.27	93.52	7039882	1921790	XZNY1	Clade4b
PF_19-14	86.02	28.14	62288435	61861744	0.9931	0.8421	45.11	94.51	8169523	2314673	XZNY1	Clade4b
PF_19-15	86.02	28.14	42017576	41649703	0.9912	0.8388	30.24	93.87	7426970	2057050	XZNY1	Clade4b
PF_19-16	86.02	28.14	58194029	57895624	0.9949	0.834	41.82	94.33	8075321	2278117	XZNY1	Clade4b
PF_19-17	86.02	28.14	36585469	36356872	0.9938	0.8435	26.56	93.84	7261869	1998927	XZNY1	Clade4b
PF_19-18	86.02	28.14	49060410	48833904	0.9954	0.8449	35.72	94.24	7865258	2203182	XZNY1	Clade4b
PF_19-19	86.02	28.14	40215802	39982850	0.9942	0.842	29.13	93.87	7540501	2085954	XZNY1	Clade4b
PF_19-20	86.02	28.14	38668010	38042027	0.9838	0.8348	27.48	93.84	7440388	2042647	XZNY1	Clade4b
PF_19-21	86.02	28.14	58967205	58646721	0.9946	0.8415	42.73	94.39	8076366	2277770	XZNY1	Clade4b
PF_19-22	86.02	28.14	83485967	82952353	0.9936	0.8499	61.14	94.84	8421845	2415399	XZNY1	Clade4b
PF_19-23	86.02	28.14	36301532	35977752	0.9911	0.8483	26.45	93.64	7176008	1967115	XZNY1	Clade4b
PF_19-24	86.02	28.14	61983404	61627145	0.9943	0.8421	44.95	94.57	8170511	2307229	XZNY1	Clade4b
PF_19-25	86.02	28.14	39519247	39282195	0.994	0.841	28.6	93.9	7440300	2054782	XZNY1	Clade4b
PF_20-1	85.89	28.11	43777548	43357737	0.9904	0.8474	31.84	85.13	4432711	1237450	XZNY2	Clade5b
PF_20-2	85.89	28.11	44465910	44184233	0.9937	0.8548	32.73	84.95	4402769	1222996	XZNY2	Clade5b
PF_20-3	85.89	28.11	43711408	43450633	0.994	0.8483	31.93	85.42	4458662	1242016	XZNY2	Clade5b
PF_20-4	85.89	28.11	52608461	52151865	0.9913	0.8277	37.3	85.8	4535036	1239596	XZNY2	Clade5b
PF_20-5	85.89	28.11	48597194	48253188	0.9929	0.8447	35.33	85.39	4494712	1249639	XZNY2	Clade5b
PF_20-6	85.89	28.11	57401708	57126425	0.9952	0.8568	42.42	85.66	4572176	1277481	XZNY2	Clade5b
PF_20-7	85.89	28.11	47961036	47537224	0.9912	0.86	35.48	85.51	4487241	1249866	XZNY2	Clade5b
PF_20-8	85.89	28.11	37824078	37574978	0.9934	0.8879	29.13	93.25	5353122	1528115	XZNY2	Clade5b
PF_20-9	85.89	28.11	44966382	44665913	0.9933	0.8486	32.88	85.28	4419875	1228519	XZNY2	Clade5b
PF_20-10	85.89	28.11	34936069	34580760	0.9898	0.8435	25.29	84.72	4294140	1196034	XZNY2	Clade5b
PF_20-11	85.89	28.11	41345337	40942756	0.9903	0.8416	29.83	85.12	4436263	1236218	XZNY2	Clade5b
PF_20-12	85.89	28.11	60867420	60400864	0.9923	0.8399	43.84	86	4584483	1259324	XZNY2	Clade5b
PF_20-13	85.89	28.11	72137732	71761565	0.9948	0.8314	51.69	86.25	4694646	1317005	XZNY2	Clade5b
PF_20-14	85.89	28.11	50328462	50011689	0.9937	0.8526	36.95	85.38	4487498	1247123	XZNY2	Clade5b
PF_20-15	85.89	28.11	59271758	58793224	0.9919	0.8114	41.39	85.78	4552889	1270733	XZNY2	Clade5b
PF_20-16	85.89	28.11	67971388	67659445	0.9954	0.8465	49.66	86	4667457	1304844	XZNY2	Clade5b
PF_20-17	85.89	28.11	61693102	61259930	0.993	0.855	45.38	85.86	4619706	1294737	XZNY2	Clade5b
PF_20-18	85.89	28.11	68914651	68622135	0.9958	0.8607	51.23	85.84	4664060	1310086	XZNY2	Clade5b
PF_20-19	85.89	28.11	63134698	62854052	0.9956	0.8586	46.81	85.52	4607974	1289583	XZNY2	Clade5b
PF_20-20	85.89	28.11	86671317	86323777	0.996	0.8582	64.27	86.19	4766542	1350826	XZNY2	Clade5b
PF_20-21	85.89	28.11	49228246	48959774	0.9945	0.8553	36.33	85.49	4493004	1251559	XZNY2	Clade5b
PF_20-22	85.89	28.11	89767176	89204088	0.9937	0.8353	64.6	86.4	4723872	1321985	XZNY2	Clade5b
PF_20-23	85.89	28.11	64786661	64511523	0.9958	0.8595	48.1	85.93	4658024	1302697	XZNY2	Clade5b
PF_20-24	85.89	28.11	64333736	64004087	0.9949	0.8816	49.24	93.69	5682110	1645568	XZNY2	Clade5b
PF_20-27	85.89	28.11	91514295	90712805	0.9912	0.8373	65.76	87.37	5053212	1442257	XZNY2	Clade5b
PF_20-28	85.89	28.11	61726421	61415047	0.995	0.8219	43.71	86.03	4678613	1307917	XZNY2	Clade5b
PF_21-1	86.17	28.73	71831959	71429254	0.9944	0.906	56.7	93.12	5089182	1495247	XZNY3	Clade3
PF_21-2	86.17	28.73	54557324	54252565	0.9944	0.9047	42.95	93	5006693	1448000	XZNY3	Clade3
PF_21-4	86.17	28.73	76022514	75628554	0.9948	0.9065	60.02	93.2	5154210	1508784	XZNY3	Clade3
PF_21-5	86.17	28.73	46310958	46008716	0.9935	0.9091	36.64	92.63	4794212	1385775	XZNY3	Clade3
PF_21-6	86.17	28.73	70915244	68386822	0.9643	0.8928	53.4	93.15	5079540	1479577	XZNY3	Clade3
PF_21-7	86.17	28.73	69814463	69429946	0.9945	0.8988	54.6	93.17	5097119	1486454	XZNY3	Clade3
PF_21-8	86.17	28.73	38437856	38197075	0.9937	0.9038	30.22	92.33	4682991	1346510	XZNY3	Clade3
PF_21-9	86.17	28.73	45520180	45234806	0.9937	0.8721	34.52	92.51	4853028	1403632	XZNY3	Clade3
PF_21-10	86.17	28.73	39273526	37941478	0.9661	0.886	29.35	92.28	4694700	1352190	XZNY3	Clade3
PF_21-11	86.17	28.73	61912135	61573819	0.9945	0.8886	47.85	92.97	5023623	1466008	XZNY3	Clade3
PF_21-12	86.17	28.73	55304710	54977611	0.9941	0.8747	42.04	92.83	4957210	1440379	XZNY3	Clade3
PF_21-13	86.17	28.73	47990265	47681286	0.9936	0.8973	37.42	92.85	4880071	1408394	XZNY3	Clade3
PF_21-14	86.17	28.73	101653656	101117993	0.9947	0.8906	78.85	93.73	5241226	1537823	XZNY3	Clade3
PF_21-15	86.17	28.73	50779791	50376775	0.9921	0.8766	38.6	92.74	4844663	1397728	XZNY3	Clade3
PF_21-16	86.17	28.73	42224878	41915235	0.9927	0.8878	32.55	92.35	4752144	1363190	XZNY3	Clade3
PF_21-17	86.17	28.73	63468857	62736545	0.9885	0.8881	48.63	93.16	4962749	1415194	XZNY3	Clade3
PF_21-18	86.17	28.73	57886955	57369136	0.9911	0.8886	44.51	93.04	4911392	1399620	XZNY3	Clade3
PF_21-19	86.17	28.73	66325225	65960677	0.9945	0.8899	51.25	93	5065924	1462256	XZNY3	Clade3
PF_21-20	86.17	28.73	67936912	67441895	0.9927	0.8822	51.92	93.25	5090107	1461596	XZNY3	Clade3
PF_21-21	86.17	28.73	36853922	36485015	0.99	0.8846	28.15	92.26	4618357	1291552	XZNY3	Clade3
PF_21-22	86.17	28.73	144803864	143715995	0.9925	0.8898	111.74	94.02	5303135	1557420	XZNY3	Clade3
PF_21-23	86.17	28.73	106172934	104954361	0.9885	0.8861	81.19	94.24	5209609	1507680	XZNY3	Clade3
PF_21-24	86.17	28.73	92222358	91399898	0.9911	0.8772	70	93.65	5098728	1475140	XZNY3	Clade3
PF_21-25	86.17	28.73	48150822	47390658	0.9842	0.8915	36.88	92.72	4870326	1379003	XZNY3	Clade3
PF_22-1	83.96	29.73	100890383	99974152	0.9909	0.9055	79.24	91.23	3684642	1049871	XZZB	Clade3
PF_22-2	83.96	29.73	59132471	58685876	0.9924	0.9094	46.72	90.26	3515138	986937	XZZB	Clade3
PF_22-3	83.96	29.73	48009381	47607647	0.9916	0.9149	38.15	90.02	3456725	966973	XZZB	Clade3
PF_22-4	83.96	29.73	53311241	52762191	0.9897	0.9089	42	90.39	3473881	970102	XZZB	Clade3
PF_22-5	83.96	29.73	71103326	70529374	0.9919	0.9146	56.53	90.68	3575629	1011778	XZZB	Clade3
PF_22-6	83.96	29.73	41442882	41072565	0.9911	0.9126	32.86	89.72	3366710	942909	XZZB	Clade3
PF_22-7	83.96	29.73	34337585	33909648	0.9875	0.9138	27.15	89.63	3262320	907386	XZZB	Clade3
PF_22-8	83.96	29.73	54088651	53619728	0.9913	0.9112	42.78	90.21	3505792	983055	XZZB	Clade3
PF_22-9	83.96	29.73	45329688	44902433	0.9906	0.9146	35.99	90.11	3431278	956772	XZZB	Clade3
PF_22-10	83.96	29.73	87094970	86711925	0.9956	0.861	65.38	90.99	3707967	1065449	XZZB	Clade3
PF_22-11	83.96	29.73	57395349	57050837	0.994	0.92	46.05	90.34	3557879	1018807	XZZB	Clade3
PF_22-12	83.96	29.73	36718738	36479277	0.9935	0.9204	29.47	89.54	3344693	953684	XZZB	Clade3
PF_22-13	83.96	29.73	53241358	52865134	0.9929	0.9231	42.88	90.12	3483238	998558	XZZB	Clade3
PF_22-14	83.96	29.73	42563289	42319833	0.9943	0.9177	34.12	90.08	3443751	984453	XZZB	Clade3
PF_22-15	83.96	29.73	49757789	49290791	0.9906	0.9165	39.67	90.06	3383525	964890	XZZB	Clade3
PF_22-16	83.96	29.73	40213104	39965546	0.9938	0.9066	31.8	89.88	3357725	957745	XZZB	Clade3
PF_22-17	83.96	29.73	46565652	46117907	0.9904	0.9214	37.31	90.01	3438523	980936	XZZB	Clade3
PF_22-18	83.96	29.73	62290991	61952899	0.9946	0.9244	50.3	90.46	3569642	1026670	XZZB	Clade3
PF_22-19	83.96	29.73	53262865	52830422	0.9919	0.9166	42.45	90.3	3527348	1012228	XZZB	Clade3
PF_22-20	83.96	29.73	36888299	36643681	0.9934	0.92	29.57	89.67	3374904	961553	XZZB	Clade3
PF_22-21	83.96	29.73	47622120	47027253	0.9875	0.9241	38.17	89.81	3398051	977115	XZZB	Clade3
PF_22-22	83.96	29.73	33348638	33103157	0.9926	0.924	26.86	89.63	3297504	942250	XZZB	Clade3
PF_22-23	83.96	29.73	31535132	31273945	0.9917	0.9184	25.22	89.16	3201095	913474	XZZB	Clade3
PF_22-24	83.96	29.73	51123128	50793825	0.9936	0.9237	41.18	90.11	3471023	992342	XZZB	Clade3
PF_22-25	83.96	29.73	72176896	71148809	0.9858	0.9235	57.66	90.81	3675720	1062610	XZZB	Clade3
PF_23-1	85.23	29.32	53974029	53715970	0.9952	0.8425	39.19	93.23	7067046	1939321	XZSG	Clade4b
PF_23-2	85.23	29.32	100273806	98740998	0.9847	0.8431	72.11	93.9	7401497	2059493	XZSG	Clade4b
PF_23-3	85.23	29.32	128858465	126987848	0.9855	0.838	92.09	94.47	7508857	2106432	XZSG	Clade4b
PF_23-4	85.23	29.32	89314453	88035158	0.9857	0.8333	63.5	94.06	7355787	2034044	XZSG	Clade4b
PF_23-5	85.23	29.32	92418832	90994237	0.9846	0.8314	65.46	94.15	7345602	2034337	XZSG	Clade4b
PF_23-6	85.23	29.32	93127079	91626056	0.9839	0.8297	65.76	94.04	7287477	2010111	XZSG	Clade4b
PF_23-7	85.23	29.32	72069898	71108655	0.9867	0.83	51.08	93.73	7151427	1961567	XZSG	Clade4b
PF_23-8	85.23	29.32	62414980	61760708	0.9895	0.8365	44.74	93.56	7032664	1919639	XZSG	Clade4b
PF_23-10	85.23	29.32	71389481	71041877	0.9951	0.8336	51.25	93.71	7226868	1990751	XZSG	Clade4b
PF_23-11	85.23	29.32	41935177	41628980	0.9927	0.8254	29.74	92.9	6635003	1781429	XZSG	Clade4b
PF_23-12	85.23	29.32	66817601	66466328	0.9947	0.8345	48.03	93.69	7219443	1984203	XZSG	Clade4b
PF_23-13	85.23	29.32	48399698	47301297	0.9773	0.8325	34.07	93.16	6833494	1851115	XZSG	Clade4b
PF_23-14	85.23	29.32	41521179	41298207	0.9946	0.8369	29.95	92.73	6546794	1757685	XZSG	Clade4b
PF_23-15	85.23	29.32	35401409	35156843	0.9931	0.8298	25.26	92.66	6433530	1716524	XZSG	Clade4b
PF_23-16	85.23	29.32	36809193	36042026	0.9792	0.8258	25.73	92.75	6321368	1657249	XZSG	Clade4b
PF_23-17	85.23	29.32	35414769	35011691	0.9886	0.8282	25.06	93.16	6520679	1737712	XZSG	Clade4b
PF_23-18	85.23	29.32	91690046	91107145	0.9936	0.8271	65.3	93.94	7339104	2030750	XZSG	Clade4b
PF_23-19	85.23	29.32	61498934	60724356	0.9874	0.8131	42.78	93.39	7017348	1912785	XZSG	Clade4b
PF_23-20	85.23	29.32	76478720	75911532	0.9926	0.8362	55.04	93.7	7226349	1987429	XZSG	Clade4b
PF_23-21	85.23	29.32	82635051	81995784	0.9923	0.838	59.54	94.03	7351705	2030076	XZSG	Clade4b
PF_23-22	85.23	29.32	37029620	36624168	0.9891	0.8236	26.08	92.66	6347499	1667980	XZSG	Clade4b
PF_23-23	85.23	29.32	62133952	61751176	0.9938	0.8378	44.81	93.45	7143208	1961609	XZSG	Clade4b
PF_23-24	85.23	29.32	61528346	61147815	0.9938	0.8365	44.28	93.52	7151804	1967536	XZSG	Clade4b
PF_23-25	85.23	29.32	36591968	36279475	0.9915	0.8355	26.25	92.73	6573970	1768183	XZSG	Clade4b
PF_24-1	81.31	31.05	40034157	39840490	0.9952	0.9066	31.63	92.11	4614908	1326986	XZPR	Clade3
PF_24-2	81.31	31.05	33778230	33520683	0.9924	0.9123	26.81	92.3	4517327	1303638	XZPR	Clade3
PF_24-3	81.31	31.05	37117448	36858198	0.993	0.9044	29.16	92.19	4488923	1263148	XZPR	Clade3
PF_24-4	81.31	31.05	80771112	80263957	0.9937	0.9143	64.39	93.4	5073672	1496354	XZPR	Clade3
PF_24-5	81.31	31.05	42667923	42433832	0.9945	0.9098	33.82	92.95	4673328	1333498	XZPR	Clade3
PF_24-6	81.31	31.05	69320039	68858179	0.9933	0.9142	55.2	93.28	5016879	1474810	XZPR	Clade3
PF_24-7	81.31	31.05	75311973	74793727	0.9931	0.9113	59.76	93.4	5040944	1482949	XZPR	Clade3
PF_24-8	81.31	31.05	54277165	53862842	0.9924	0.9118	43.07	92.75	4841445	1411798	XZPR	Clade3
PF_24-9	81.31	31.05	54105005	53625727	0.9911	0.9104	42.79	92.48	4767614	1383550	XZPR	Clade3
PF_24-10	81.31	31.05	64571751	64174751	0.9939	0.9103	51.21	92.98	4967511	1451367	XZPR	Clade3
PF_24-11	81.31	31.05	58287573	57871367	0.9929	0.9123	46.29	92.6	4803722	1400811	XZPR	Clade3
PF_24-12	81.31	31.05	68675236	68265608	0.994	0.9103	54.46	92.82	4924424	1441341	XZPR	Clade3
PF_24-13	81.31	31.05	60124676	58763858	0.9774	0.9152	47.15	93.09	4987469	1460444	XZPR	Clade3
PF_24-14	81.31	31.05	46817074	46583255	0.995	0.904	36.84	92.33	4711045	1362729	XZPR	Clade3
PF_24-15	81.31	31.05	44058225	43808348	0.9943	0.9098	34.92	92.55	4667270	1348877	XZPR	Clade3
PF_24-16	81.31	31.05	46158155	45939174	0.9953	0.9084	36.54	92.34	4703929	1360444	XZPR	Clade3
PF_24-17	81.31	31.05	42848356	42650540	0.9954	0.904	33.73	92.27	4669548	1348080	XZPR	Clade3
PF_24-18	81.31	31.05	35526364	35325866	0.9944	0.9074	28.07	91.94	4533671	1301636	XZPR	Clade3
PF_24-19	81.31	31.05	41094798	40855946	0.9942	0.8977	32.13	92.45	4600345	1323628	XZPR	Clade3
PF_24-20	81.31	31.05	60146872	59708309	0.9927	0.9127	47.73	92.73	4898823	1426433	XZPR	Clade3
PF_24-21	81.31	31.05	63041808	62736099	0.9952	0.9067	49.8	92.89	4931255	1432730	XZPR	Clade3
PF_24-22	81.31	31.05	72344913	72033363	0.9957	0.9073	57.23	93.08	4997176	1457171	XZPR	Clade3
PF_24-23	81.31	31.05	72038784	71693156	0.9952	0.9139	57.41	92.98	4970667	1453897	XZPR	Clade3
PF_24-24	81.31	31.05	48129627	47915623	0.9956	0.912	38.28	92.59	4817698	1395091	XZPR	Clade3
PF_24-25	81.31	31.05	49460931	49130215	0.9933	0.9146	39.41	92.98	4789415	1390633	XZPR	Clade3
PF_25-1	107.86	34.09	48108600	47843677	0.9945	0.8531	35.31	92.93	7251604	2076922	SAX	Clade1
PF_25-2	107.86	34.09	55728170	55459716	0.9952	0.8432	40.42	93.25	7407246	2126182	SAX	Clade1
PF_25-3	107.86	34.09	54235161	53704607	0.9902	0.8527	39.63	93.24	7408241	2125464	SAX	Clade1
PF_25-4	107.86	34.09	71676903	71311387	0.9949	0.8476	52.18	93.86	7744468	2246552	SAX	Clade1
PF_25-5	107.86	34.09	64184034	63926272	0.996	0.8428	46.59	93.61	7673925	2216880	SAX	Clade1
PF_25-6	107.86	34.09	58501744	58213717	0.9951	0.851	42.94	94.79	7664715	2202923	SAX	Clade1
PF_25-9	107.86	34.09	64272754	63993030	0.9956	0.8476	46.91	93.48	7649111	2208647	SAX	Clade1
PF_25-11	107.86	34.09	66545397	66191688	0.9947	0.8484	48.54	93.65	7655731	2213862	SAX	Clade1
PF_25-12	107.86	34.09	45256096	45007227	0.9945	0.8054	31.38	90.46	5743355	1612931	SAX	Clade1
PF_25-13	107.86	34.09	48515958	48174479	0.993	0.8066	33.64	90.72	5826707	1642983	SAX	Clade1
PF_25-14	107.86	34.09	71179469	70860817	0.9955	0.8465	51.8	93.73	7707695	2233125	SAX	Clade1
PF_25-15	107.86	34.09	54397689	54124431	0.995	0.8538	40.02	90.6	5965900	1698058	SAX	Clade1
PF_25-17	107.86	34.09	53892953	53645292	0.9954	0.8286	38.46	90.25	5910288	1677830	SAX	Clade1
PF_25-18	107.86	34.09	38885605	38695916	0.9951	0.8306	27.73	92.69	6824632	1914845	SAX	Clade1
PF_25-19	107.86	34.09	39626031	39438756	0.9953	0.8279	28.21	92.72	6844118	1918208	SAX	Clade1
PF_25-20	107.86	34.09	36082565	35856977	0.9937	0.8031	24.92	89.8	5484045	1532985	SAX	Clade1
PF_25-21	107.86	34.09	35879359	35687516	0.9947	0.8026	24.73	92.45	6570342	1834573	SAX	Clade1
PF_25-22	107.86	34.09	28828378	28640522	0.9935	0.8432	20.86	91.75	6155595	1700460	SAX	Clade1
PF_25-23	107.86	34.09	35686075	35511271	0.9951	0.8102	24.89	89.71	5481561	1528842	SAX	Clade1
PF_25-24	107.86	34.09	44666510	44377611	0.9935	0.8229	31.53	92.95	7064127	2003811	SAX	Clade1
PF_25-25	107.86	34.09	42063434	41825998	0.9944	0.7212	26.03	92.3	6620915	1855097	SAX	Clade1
PF_25-26	107.86	34.09	43053720	42656631	0.9908	0.7806	28.7	92.79	6934939	1950929	SAX	Clade1
PF_25-28	107.86	34.09	36286160	36086520	0.9945	0.8274	25.82	89.81	5543881	1547934	SAX	Clade1
PF_30-2	102.03	29.53	37662715	37383534	0.9926	0.7767	25.15	85.89	4506287	1259072	SCLD	Clade5a
PF_30-3	102.03	29.53	45807914	45577638	0.995	0.812	32.06	86.64	4664330	1299764	SCLD	Clade5a
PF_30-4	102.03	29.53	34378895	34206829	0.995	0.8081	23.95	85.72	4421201	1228475	SCLD	Clade5a
PF_30-5	102.03	29.53	50506290	50276546	0.9955	0.7546	32.86	86.39	4632204	1294290	SCLD	Clade5a
PF_30-6	102.03	29.53	51749332	51241232	0.9902	0.7689	34.12	86.31	4621491	1295228	SCLD	Clade5a
PF_30-8	102.03	29.53	53600774	53345738	0.9952	0.7897	36.5	88	4822214	1352834	SCLD	Clade5a
PF_30-11	102.03	29.53	41672564	41090648	0.986	0.7997	28.44	86.21	4530734	1249376	SCLD	Clade5a
PF_30-12	102.03	29.53	53820960	51041620	0.9484	0.7596	33.48	86.42	4618954	1271124	SCLD	Clade5a
PF_30-14	102.03	29.53	36278555	36030708	0.9932	0.732	22.79	85.94	4407934	1215000	SCLD	Clade5a
PF_30-16	102.03	29.53	41577463	41239477	0.9919	0.7921	28.26	86.18	4567211	1264701	SCLD	Clade5a
PF_30-18	102.03	29.53	64924885	64151969	0.9881	0.7772	43.14	87.18	4772477	1328023	SCLD	Clade5a
PF_30-19	102.03	29.53	61364489	61041953	0.9947	0.7115	37.56	86.75	4724538	1312824	SCLD	Clade5a
PF_30-22	102.03	29.53	55821256	54971905	0.9848	0.8188	38.86	87.18	4705127	1301598	SCLD	Clade5a
PF_30-25	102.03	29.53	29499204	29249188	0.9915	0.7313	18.48	85.45	4216181	1160978	SCLD	Clade5a
PF_31-1	101.26	30.01	37484967	37127855	0.9905	0.8608	27.9	88.16	3650817	1014919	SCYJ	Clade5a
PF_31-2	101.26	30.01	40955120	40676462	0.9932	0.8326	29.34	85.68	4524042	1252418	SCYJ	Clade5a
PF_31-3	101.26	30.01	54232270	53909901	0.9941	0.8337	38.98	86.66	4746907	1321732	SCYJ	Clade5a
PF_31-4	101.26	30.01	42643178	42401546	0.9943	0.8269	30.37	85.74	4544161	1265475	SCYJ	Clade5a
PF_31-5	101.26	30.01	54091623	53779428	0.9942	0.8491	39.59	86.49	4726689	1318821	SCYJ	Clade5a
PF_31-6	101.26	30.01	48055931	47326773	0.9848	0.8177	33.52	86.17	4700481	1304739	SCYJ	Clade5a
PF_31-7	101.26	30.01	63384775	63012806	0.9941	0.8279	45.16	86.92	4841821	1360834	SCYJ	Clade5a
PF_31-8	101.26	30.01	45461016	45113794	0.9924	0.8069	31.53	86.26	4635477	1302322	SCYJ	Clade5a
PF_31-9	101.26	30.01	69873488	69385187	0.993	0.8144	48.93	87.96	4851237	1359722	SCYJ	Clade5a
PF_31-10	101.26	30.01	63667476	63275904	0.9938	0.8396	46.01	87.15	4841075	1355270	SCYJ	Clade5a
PF_31-11	101.26	30.01	100034418	99440431	0.9941	0.8121	70.01	87.53	4956471	1396285	SCYJ	Clade5a
PF_31-12	101.26	30.01	42220705	41725976	0.9883	0.8231	29.79	85.68	4594457	1269942	SCYJ	Clade5a
PF_31-13	101.26	30.01	51532615	51280368	0.9951	0.8324	37.01	86.36	4745292	1335389	SCYJ	Clade5a
PF_31-14	101.26	30.01	54097827	53803146	0.9946	0.8232	38.4	86.41	4738145	1333320	SCYJ	Clade5a
PF_31-15	101.26	30.01	74086043	73792236	0.996	0.8374	53.57	86.8	4918515	1394650	SCYJ	Clade5a
PF_31-16	101.26	30.01	42823502	42412450	0.9904	0.7861	28.84	86.01	4638648	1301228	SCYJ	Clade5a
PF_31-17	101.26	30.01	46707960	46245064	0.9901	0.8384	33.68	86.12	4644662	1303116	SCYJ	Clade5a
PF_31-18	101.26	30.01	47702600	47440555	0.9945	0.8329	34.24	86.29	4676718	1314886	SCYJ	Clade5a
PF_31-19	101.26	30.01	45238627	44992156	0.9946	0.8069	31.41	86.08	4616831	1292420	SCYJ	Clade5a
PF_31-20	101.26	30.01	52342479	52066889	0.9947	0.841	38	86.35	4722198	1326398	SCYJ	Clade5a
PF_31-21	101.26	30.01	26855341	26678435	0.9934	0.7964	18.39	84.8	4262049	1191776	SCYJ	Clade5a
PF_31-22	101.26	30.01	57815939	57476629	0.9941	0.8414	41.94	87.03	4764270	1335135	SCYJ	Clade5a
PF_31-23	101.26	30.01	35055379	34793871	0.9925	0.8244	24.87	85.31	4454722	1248756	SCYJ	Clade5a
PF_31-24	101.26	30.01	75193079	74764194	0.9943	0.8268	53.56	87.13	4884070	1374986	SCYJ	Clade5a
PF_31-25	101.26	30.01	42787718	42585053	0.9953	0.798	29.44	85.92	4593236	1286901	SCYJ	Clade5a
PF_HW-1	112.6	41.02	35858839	35647975	0.9941	0.7942	24.46	91.89	6148560	1682219	INM	Clade1
PF_HW-2	112.6	41.02	31308244	31112493	0.9937	0.7694	20.63	91.81	5832774	1576636	INM	Clade1
PF_HW-3	112.6	41.02	80161365	79286882	0.9891	0.852	58.44	93.77	7313533	2090537	INM	Clade1
PF_HW-4	112.6	41.02	29506721	29312133	0.9934	0.83	21.01	91.92	5866096	1597865	INM	Clade1
PF_HW-5	112.6	41.02	66088631	65520820	0.9914	0.7881	44.71	93.26	7026552	1999918	INM	Clade1
PF_HW-6	112.6	41.02	37900088	37520238	0.99	0.8523	27.71	92.33	6381376	1743893	INM	Clade1
PF_HW-7	112.6	41.02	43719396	43440533	0.9936	0.8521	32.05	92.56	6524420	1807083	INM	Clade1
PF_HW-9	112.6	41.02	78878350	78053288	0.9895	0.8503	57.38	93.62	7224964	2070722	INM	Clade1
PF_HW-10	112.6	41.02	39769249	39522252	0.9938	0.8368	28.62	92.34	6367067	1751961	INM	Clade1
PF_WY-1	94.65	29.61	48892573	48565175	0.9933	0.9424	40.37	93.34	2526396	738757	XZNC	Clade3
PF_WY-2	94.65	29.61	144275684	143769324	0.9965	0.9353	118.66	94.6	3945202	1193462	XZNC	Clade3
PF_WY-3	94.65	29.61	154280114	153878260	0.9974	0.9271	126	93.75	3436109	1030814	XZNC	Clade3
PF_WY-4	94.65	29.61	171298184	170852966	0.9974	0.921	138.8	92.96	3405165	1018287	XZNC	Clade3
PF_WY-5	94.65	29.61	143437196	142996316	0.9969	0.9282	117.11	92.86	3387086	1007820	XZNC	Clade3
PF_WY-6	94.65	29.61	137569628	137091275	0.9965	0.8983	108.67	93.29	3424602	1020335	XZNC	Clade3
PF_WY-7	94.65	29.61	144450279	143988968	0.9968	0.9242	117.48	93.35	3430211	1023959	XZNC	Clade3
PF_WY-8	94.65	29.61	160766805	160306740	0.9971	0.9342	132.2	93.47	3402655	1020559	XZNC	Clade3
PF_WY-9	94.65	29.61	144732045	144351288	0.9974	0.939	119.63	93.64	3442727	1032337	XZNC	Clade3
PF_WY-10	94.65	29.61	168584206	168084268	0.997	0.9288	137.71	93.32	3464903	1035456	XZNC	Clade3
PF_WY-11	94.65	29.61	144655452	144148432	0.9965	0.9269	117.88	93.21	3436500	1025218	XZNC	Clade3
PF_WY-12	94.65	29.61	150703918	150280125	0.9972	0.9341	123.8	93.4	3459215	1035232	XZNC	Clade3
PF_WY-13	94.65	29.61	153236497	152812726	0.9972	0.9208	124.08	93.7	3455677	1031319	XZNC	Clade3
PF_WY-14	94.65	29.61	152165932	151735330	0.9972	0.9402	125.93	93.22	3365975	1001991	XZNC	Clade3
PF_WY-15	94.65	29.61	189433767	188699716	0.9961	0.9282	154.58	93.4	3369330	1003591	XZNC	Clade3
PF_WY-16	94.65	29.61	184902982	184247106	0.9965	0.9368	152.47	94.1	3290661	994022	XZNC	Clade3
PF_WY-17	94.65	29.61	196745994	196119969	0.9968	0.8648	147.31	88.43	5105978	1463742	XZNC	Clade3
PF_WY-18	94.65	29.61	181810558	181129121	0.9963	0.9157	146.33	93.6	3441449	1035459	XZNC	Clade3
PF_WY-19	94.65	29.61	213030577	212129423	0.9958	0.9118	170.55	93.68	3445351	1041380	XZNC	Clade3
PF_WY-20	94.65	29.61	228510558	227734177	0.9966	0.931	187.1	93.68	3500942	1051418	XZNC	Clade3
PF_WY-21	94.65	29.61	187517804	186776812	0.996	0.8896	146.44	93.49	3444333	1032332	XZNC	Clade3
PF_WY-22	94.65	29.61	195475258	194473528	0.9949	0.8045	137.75	93.89	3470812	1042654	XZNC	Clade3
PF_WY-23	94.65	29.61	194902503	192451351	0.9874	0.9238	156.77	93.46	3367987	1012435	XZNC	Clade3
PF_WY-24	94.65	29.61	173443863	172590571	0.9951	0.8627	131.13	93.26	3431828	1027953	XZNC	Clade3
PF_WY-25	94.65	29.61	202592408	201591846	0.9951	0.9281	165.06	93.21	3337227	999593	XZNC	Clade3
PF_WY-26	94.65	29.61	171684011	170787218	0.9948	0.922	138.76	93.27	3413386	1024475	XZNC	Clade3
Sample IDs of red color indicate the 75 individuals used for PSMC analysis

## Sheet: Supplementary File S2
The GO enrichment of the genes under selection in the high-altitude population group (clade II-V).
GO_ID	GO_Term	GO_Class	Pvalue	AdjustedPvalue	Gene number	Genes
GO:0098727	maintenance of cell number	BP	0.00302916	0.603316	9	POTFRU26193_POTFRU,POTFRU18032_POTFRU,POTFRU13875_POTFRU,POTFRU13877_POTFRU,POTFRU29649_POTFRU,POTFRU28282_POTFRU,POTFRU28283_POTFRU,POTFRU28284_POTFRU,POTFRU08421_POTFRU
GO:0043335	protein unfolding	BP	0.0105935	0.603316	2	POTFRU07612_POTFRU,POTFRU07613_POTFRU
GO:0009607	response to biotic stimulus	BP	0.021217	0.603316	23	POTFRU31310_POTFRU,POTFRU10890_POTFRU,POTFRU10892_POTFRU,POTFRU10893_POTFRU,POTFRU17941_POTFRU,POTFRU28750_POTFRU,POTFRU29299_POTFRU,POTFRU28011_POTFRU,POTFRU25904_POTFRU,POTFRU14455_POTFRU,POTFRU15192_POTFRU,POTFRU15460_POTFRU,POTFRU05845_POTFRU,POTFRU24720_POTFRU,POTFRU29402_POTFRU,POTFRU29406_POTFRU,POTFRU19551_POTFRU,POTFRU26039_POTFRU,POTFRU12621_POTFRU,POTFRU25410_POTFRU,POTFRU25412_POTFRU,…
GO:0051707	response to other organism	BP	0.0235485	0.603316	23	POTFRU31310_POTFRU,POTFRU10890_POTFRU,POTFRU10892_POTFRU,POTFRU10893_POTFRU,POTFRU17941_POTFRU,POTFRU28750_POTFRU,POTFRU29299_POTFRU,POTFRU28011_POTFRU,POTFRU25904_POTFRU,POTFRU14455_POTFRU,POTFRU15192_POTFRU,POTFRU15460_POTFRU,POTFRU05845_POTFRU,POTFRU24720_POTFRU,POTFRU29402_POTFRU,POTFRU29406_POTFRU,POTFRU19551_POTFRU,POTFRU26039_POTFRU,POTFRU12621_POTFRU,POTFRU25410_POTFRU,POTFRU25412_POTFRU,…
GO:0044706	multi-multicellular organism process	BP	0.0251382	0.603316	14	POTFRU10683_POTFRU,POTFRU17931_POTFRU,POTFRU17978_POTFRU,POTFRU29321_POTFRU,POTFRU27956_POTFRU,POTFRU11738_POTFRU,POTFRU08251_POTFRU,POTFRU08252_POTFRU,POTFRU25906_POTFRU,POTFRU15459_POTFRU,POTFRU20236_POTFRU,POTFRU12795_POTFRU,POTFRU19310_POTFRU,POTFRU05087_POTFRU
GO:0090220	chromosome localization to nuclear envelope involved in homologous chromosome segregation	BP	0.0337045	0.735371	1	POTFRU28756_POTFRU
GO:0044419	interspecies interaction between organisms	BP	0.0417463	0.834925	1	POTFRU31310_POTFRU
GO:0004784	superoxide dismutase activity	MF	0.00650075	0.603316	2	POTFRU25947_POTFRU,POTFRU30694_POTFRU
GO:0005199	structural constituent of cell wall	MF	0.0212718	0.603316	2	POTFRU10678_POTFRU,POTFRU25744_POTFRU
GO:0032153	cell division site	CC	0.0217078	0.603316	4	POTFRU10878_POTFRU,POTFRU19997_POTFRU,POTFRU30692_POTFRU,POTFRU01949_POTFRU
GO:0031090	organelle membrane	CC	0.0232446	0.603316	23	POTFRU26871_POTFRU,POTFRU10551_POTFRU,POTFRU10618_POTFRU,POTFRU10680_POTFRU,POTFRU17932_POTFRU,POTFRU17933_POTFRU,POTFRU18011_POTFRU,POTFRU18078_POTFRU,POTFRU13737_POTFRU,POTFRU13752_POTFRU,POTFRU29656_POTFRU,POTFRU28278_POTFRU,POTFRU29329_POTFRU,POTFRU27959_POTFRU,POTFRU28720_POTFRU,POTFRU11732_POTFRU,POTFRU25918_POTFRU,POTFRU19997_POTFRU,POTFRU05632_POTFRU,POTFRU29407_POTFRU,POTFRU30262_POTFRU,…
GO:0098805	whole membrane	CC	0.0248358	0.603316	12	POTFRU26871_POTFRU,POTFRU10551_POTFRU,POTFRU10680_POTFRU,POTFRU17932_POTFRU,POTFRU17933_POTFRU,POTFRU18011_POTFRU,POTFRU29656_POTFRU,POTFRU29329_POTFRU,POTFRU27959_POTFRU,POTFRU25918_POTFRU,POTFRU05632_POTFRU,POTFRU25376_POTFRU

## Sheet: Supplementary File S3
The genes enriched in the three GOs in the high-altitude population group (clade II-V).
GO_ID	GO_Term	Gene ID	Gene name	Function description
GO0004784	superoxide dismutase activity	POTFRU25947_POTFRU	SODCC.2	Superoxide dismutase [Cu-Zn] 4AP OS=Zea mays OX=4577 GN=SODCC.2 PE=2 SV=2
GO0004784	superoxide dismutase activity	POTFRU30694_POTFRU	FSD3	Superoxide dismutase [Fe] 3, chloroplastic OS=Arabidopsis thaliana OX=3702 GN=FSD3 PE=1 SV=1
GO0005199	structural constituent of cell wall	POTFRU10678_POTFRU	LRX4	Leucine-rich repeat extensin-like protein 4 OS=Arabidopsis thaliana OX=3702 GN=LRX4 PE=1 SV=1
GO0005199	structural constituent of cell wall	POTFRU25744_POTFRU	LRX6	Leucine-rich repeat extensin-like protein 6 OS=Arabidopsis thaliana OX=3702 GN=LRX6 PE=2 SV=1
GO0009607	response to biotic stimulus	POTFRU31310_POTFRU	WIN2	Probable protein phosphatase 2C 59 OS=Arabidopsis thaliana OX=3702 GN=WIN2 PE=1 SV=1
GO0009607	response to biotic stimulus	POTFRU10892_POTFRU	GAPDH	NADP-dependent glyceraldehyde-3-phosphate dehydrogenase OS=Pisum sativum OX=3888 GN=GAPN PE=1 SV=1
GO0009607	response to biotic stimulus	POTFRU28750_POTFRU	EIN3	Protein ETHYLENE INSENSITIVE 3 OS=Arabidopsis thaliana OX=3702 GN=EIN3 PE=1 SV=1
GO0009607	response to biotic stimulus	POTFRU29299_POTFRU	CAR5	Protein C2-DOMAIN ABA-RELATED 5 OS=Arabidopsis thaliana OX=3702 GN=CAR5 PE=2 SV=1
GO0009607	response to biotic stimulus	POTFRU28011_POTFRU	ATG10	Ubiquitin-like-conjugating enzyme ATG10 OS=Arabidopsis thaliana OX=3702 GN=ATG10 PE=1 SV=1
GO0009607	response to biotic stimulus	POTFRU25904_POTFRU	LBD20	LOB domain-containing protein 20 OS=Arabidopsis thaliana OX=3702 GN=LBD20 PE=2 SV=1
GO0009607	response to biotic stimulus	POTFRU14455_POTFRU	CPR5	Protein CPR-5 OS=Arabidopsis thaliana OX=3702 GN=CPR5 PE=1 SV=1
GO0009607	response to biotic stimulus	POTFRU15192_POTFRU	PRL1	Protein pleiotropic regulatory locus 1 OS=Arabidopsis thaliana OX=3702 GN=PRL1 PE=1 SV=1
GO0009607	response to biotic stimulus	POTFRU15460_POTFRU	HS1	Stress-response A/B barrel domain-containing protein HS1 OS=Arabidopsis thaliana OX=3702 GN=HS1 PE=1 SV=1
GO0009607	response to biotic stimulus	POTFRU05845_POTFRU	BIG	Auxin transport protein BIG OS=Arabidopsis thaliana OX=3702 GN=BIG PE=1 SV=2
GO0009607	response to biotic stimulus	POTFRU24720_POTFRU	CRK25	Cysteine-rich receptor-like protein kinase 25 OS=Arabidopsis thaliana OX=3702 GN=CRK25 PE=3 SV=1
GO0009607	response to biotic stimulus	POTFRU29402_POTFRU	SARD4	Protein SAR DEFICIENT 4 OS=Arabidopsis thaliana OX=3702 GN=SARD4 PE=1 SV=1
GO0009607	response to biotic stimulus	POTFRU25440_POTFRU	WRKY23	WRKY transcription factor 23 OS=Arabidopsis thaliana OX=3702 GN=WRKY23 PE=2 SV=1
GO0009607	response to biotic stimulus	POTFRU29406_POTFRU	WRKY27	Probable WRKY transcription factor 27 OS=Arabidopsis thaliana OX=3702 GN=WRKY27 PE=2 SV=1
GO0009607	response to biotic stimulus	POTFRU19551_POTFRU	MDH	Malate dehydrogenase, mitochondrial OS=Fragaria ananassa OX=3747 GN=MMDHI PE=1 SV=1
GO0009607	response to biotic stimulus	POTFRU26039_POTFRU	MKK7	Mitogen-activated protein kinase kinase 7 OS=Arabidopsis thaliana OX=3702 GN=MKK7 PE=1 SV=1
GO0009607	response to biotic stimulus	POTFRU25410_POTFRU	CICDH	Cytosolic isocitrate dehydrogenase [NADP] OS=Arabidopsis thaliana OX=3702 GN=CICDH PE=1 SV=1
GO0009607	response to biotic stimulus	POTFRU25412_POTFRU	IDH1	Isocitrate dehydrogenase [NADP] OS=Glycine max OX=3847 GN=IDH1 PE=1 SV=2
GO0009607	response to biotic stimulus	POTFRU19299_POTFRU	TUBG1	Tubulin gamma-1 chain OS=Arabidopsis thaliana OX=3702 GN=TUBG1 PE=1 SV=1
GO0009607	response to biotic stimulus	POTFRU10890_POTFRU	Umecyanin	Umecyanin OS=Armoracia rusticana OX=3704 PE=1 SV=1
GO0009607	response to biotic stimulus	POTFRU17941_POTFRU	CSP41B	Chloroplast stem-loop binding protein of 41 kDa b, chloroplastic OS=Arabidopsis thaliana OX=3702 GN=CSP41B PE=1 SV=1

## Sheet: Supplementary File S4
The GO enrichment of the genes under selection in clade IVb against clade IVa population groups.
GO_ID	GO_Term	GO_Class	Pvalue	AdjustedPvalue	Gene number	Genes
GO:0055047	generative cell mitosis	BP	0.0231042	0.365166	2	POTFRU08065_POTFRU,POTFRU14883_POTFRU
GO:0010166	wax metabolic process	BP	0.000860671	0.0438942	6	POTFRU20681_POTFRU,POTFRU25452_POTFRU,POTFRU25457_POTFRU,POTFRU19130_POTFRU,POTFRU19131_POTFRU,POTFRU19132_POTFRU
GO:0048518	positive regulation of biological process	BP	0.0100996	0.299712	76	POTFRU09554_POTFRU,POTFRU09599_POTFRU,POTFRU09901_POTFRU,POTFRU09903_POTFRU,POTFRU09943_POTFRU,POTFRU09945_POTFRU,POTFRU10203_POTFRU,POTFRU10206_POTFRU,POTFRU10216_POTFRU,POTFRU10231_POTFRU,POTFRU10232_POTFRU,POTFRU10240_POTFRU,POTFRU10243_POTFRU,POTFRU10342_POTFRU,POTFRU10343_POTFRU,POTFRU10344_POTFRU,POTFRU10345_POTFRU,POTFRU10347_POTFRU,POTFRU10390_POTFRU,POTFRU10511_POTFRU,POTFRU10771_POTFRU,…
GO:0032259	methylation	BP	0.0135504	0.299712	22	POTFRU09242_POTFRU,POTFRU09907_POTFRU,POTFRU10342_POTFRU,POTFRU10343_POTFRU,POTFRU10399_POTFRU,POTFRU10520_POTFRU,POTFRU10522_POTFRU,POTFRU10523_POTFRU,POTFRU10525_POTFRU,POTFRU18615_POTFRU,POTFRU20756_POTFRU,POTFRU30911_POTFRU,POTFRU30043_POTFRU,POTFRU30045_POTFRU,POTFRU14671_POTFRU,POTFRU14788_POTFRU,POTFRU25386_POTFRU,POTFRU25461_POTFRU,POTFRU25488_POTFRU,POTFRU19097_POTFRU,POTFRU19128_POTFRU,…
GO:0034260	negative regulation of GTPase activity	BP	0.0149202	0.299712	3	POTFRU09639_POTFRU,POTFRU10216_POTFRU,POTFRU21790_POTFRU
GO:0048522	positive regulation of cellular process	BP	0.0164548	0.299712	61	POTFRU09599_POTFRU,POTFRU09901_POTFRU,POTFRU09903_POTFRU,POTFRU09943_POTFRU,POTFRU09945_POTFRU,POTFRU10203_POTFRU,POTFRU10206_POTFRU,POTFRU10216_POTFRU,POTFRU10231_POTFRU,POTFRU10232_POTFRU,POTFRU10240_POTFRU,POTFRU10243_POTFRU,POTFRU10342_POTFRU,POTFRU10343_POTFRU,POTFRU10344_POTFRU,POTFRU10347_POTFRU,POTFRU10390_POTFRU,POTFRU10511_POTFRU,POTFRU10771_POTFRU,POTFRU29522_POTFRU,POTFRU29526_POTFRU,…
GO:0009628	response to abiotic stimulus	BP	0.0232077	0.365166	99	POTFRU09119_POTFRU,POTFRU09123_POTFRU,POTFRU09175_POTFRU,POTFRU09176_POTFRU,POTFRU09224_POTFRU,POTFRU09245_POTFRU,POTFRU09263_POTFRU,POTFRU09267_POTFRU,POTFRU09324_POTFRU,POTFRU09325_POTFRU,POTFRU09335_POTFRU,POTFRU09554_POTFRU,POTFRU09954_POTFRU,POTFRU09964_POTFRU,POTFRU10224_POTFRU,POTFRU10347_POTFRU,POTFRU10390_POTFRU,POTFRU10391_POTFRU,POTFRU10511_POTFRU,POTFRU10609_POTFRU,POTFRU10770_POTFRU,…
GO:0009605	response to external stimulus	BP	0.0251914	0.365166	77	POTFRU09224_POTFRU,POTFRU09335_POTFRU,POTFRU09903_POTFRU,POTFRU10209_POTFRU,POTFRU10216_POTFRU,POTFRU10220_POTFRU,POTFRU10221_POTFRU,POTFRU10241_POTFRU,POTFRU10344_POTFRU,POTFRU10347_POTFRU,POTFRU10351_POTFRU,POTFRU10352_POTFRU,POTFRU10390_POTFRU,POTFRU10399_POTFRU,POTFRU10511_POTFRU,POTFRU10520_POTFRU,POTFRU10771_POTFRU,POTFRU29522_POTFRU,POTFRU30182_POTFRU,POTFRU30183_POTFRU,POTFRU18614_POTFRU,…
GO:0002684	positive regulation of immune system process	BP	0.0258501	0.365166	10	POTFRU09903_POTFRU,POTFRU10345_POTFRU,POTFRU27895_POTFRU,POTFRU27897_POTFRU,POTFRU27898_POTFRU,POTFRU29766_POTFRU,POTFRU14408_POTFRU,POTFRU14598_POTFRU,POTFRU14670_POTFRU,POTFRU29402_POTFRU
GO:0009058	biosynthetic process	BP	0.037589	0.365166	181	POTFRU09123_POTFRU,POTFRU09175_POTFRU,POTFRU09176_POTFRU,POTFRU09223_POTFRU,POTFRU09243_POTFRU,POTFRU09245_POTFRU,POTFRU09267_POTFRU,POTFRU09325_POTFRU,POTFRU09327_POTFRU,POTFRU09332_POTFRU,POTFRU09333_POTFRU,POTFRU09342_POTFRU,POTFRU09554_POTFRU,POTFRU09599_POTFRU,POTFRU09763_POTFRU,POTFRU09842_POTFRU,POTFRU09901_POTFRU,POTFRU09903_POTFRU,POTFRU09908_POTFRU,POTFRU09943_POTFRU,POTFRU09945_POTFRU,…
GO:0044425	membrane part	CC	0.000467353	0.039725	74	POTFRU09324_POTFRU,POTFRU09328_POTFRU,POTFRU09597_POTFRU,POTFRU09639_POTFRU,POTFRU09842_POTFRU,POTFRU09942_POTFRU,POTFRU10016_POTFRU,POTFRU10200_POTFRU,POTFRU10217_POTFRU,POTFRU10226_POTFRU,POTFRU10237_POTFRU,POTFRU10769_POTFRU,POTFRU10926_POTFRU,POTFRU10927_POTFRU,POTFRU30157_POTFRU,POTFRU30159_POTFRU,POTFRU30160_POTFRU,POTFRU03836_POTFRU,POTFRU04148_POTFRU,POTFRU29661_POTFRU,POTFRU29673_POTFRU,…
GO:0044459	plasma membrane part	CC	0.000842826	0.0438942	32	POTFRU09328_POTFRU,POTFRU09639_POTFRU,POTFRU10217_POTFRU,POTFRU10237_POTFRU,POTFRU10926_POTFRU,POTFRU10927_POTFRU,POTFRU30157_POTFRU,POTFRU29673_POTFRU,POTFRU24829_POTFRU,POTFRU24830_POTFRU,POTFRU24832_POTFRU,POTFRU20687_POTFRU,POTFRU20689_POTFRU,POTFRU20690_POTFRU,POTFRU31096_POTFRU,POTFRU14546_POTFRU,POTFRU14547_POTFRU,POTFRU14621_POTFRU,POTFRU14643_POTFRU,POTFRU14649_POTFRU,POTFRU14765_POTFRU,…
GO:0005789	endoplasmic reticulum membrane	CC	0.00676851	0.287661	23	POTFRU09597_POTFRU,POTFRU09842_POTFRU,POTFRU10200_POTFRU,POTFRU30159_POTFRU,POTFRU30160_POTFRU,POTFRU04148_POTFRU,POTFRU29661_POTFRU,POTFRU28756_POTFRU,POTFRU20681_POTFRU,POTFRU07740_POTFRU,POTFRU07797_POTFRU,POTFRU07943_POTFRU,POTFRU08103_POTFRU,POTFRU08185_POTFRU,POTFRU08186_POTFRU,POTFRU08187_POTFRU,POTFRU14598_POTFRU,POTFRU14789_POTFRU,POTFRU14890_POTFRU,POTFRU29404_POTFRU,POTFRU21739_POTFRU,…
GO:0042175	nuclear outer membrane-endoplasmic reticulum membrane network	CC	0.00819099	0.298386	23	POTFRU09597_POTFRU,POTFRU09842_POTFRU,POTFRU10200_POTFRU,POTFRU30159_POTFRU,POTFRU30160_POTFRU,POTFRU04148_POTFRU,POTFRU29661_POTFRU,POTFRU28756_POTFRU,POTFRU20681_POTFRU,POTFRU07740_POTFRU,POTFRU07797_POTFRU,POTFRU07943_POTFRU,POTFRU08103_POTFRU,POTFRU08185_POTFRU,POTFRU08186_POTFRU,POTFRU08187_POTFRU,POTFRU14598_POTFRU,POTFRU14789_POTFRU,POTFRU14890_POTFRU,POTFRU29404_POTFRU,POTFRU21739_POTFRU,…
GO:0098552	side of membrane	CC	0.0113989	0.299712	6	POTFRU09597_POTFRU,POTFRU09639_POTFRU,POTFRU21790_POTFRU,POTFRU21845_POTFRU,POTFRU21846_POTFRU,POTFRU21847_POTFRU
GO:0031224	intrinsic component of membrane	CC	0.0124607	0.299712	41	POTFRU09328_POTFRU,POTFRU09597_POTFRU,POTFRU09842_POTFRU,POTFRU09942_POTFRU,POTFRU10217_POTFRU,POTFRU10769_POTFRU,POTFRU10926_POTFRU,POTFRU10927_POTFRU,POTFRU30157_POTFRU,POTFRU29673_POTFRU,POTFRU24829_POTFRU,POTFRU24830_POTFRU,POTFRU24832_POTFRU,POTFRU20681_POTFRU,POTFRU20687_POTFRU,POTFRU20689_POTFRU,POTFRU20690_POTFRU,POTFRU07740_POTFRU,POTFRU07797_POTFRU,POTFRU07943_POTFRU,POTFRU14546_POTFRU,…
GO:0044463	cell projection part	CC	0.0335873	0.365166	7	POTFRU09242_POTFRU,POTFRU09945_POTFRU,POTFRU10234_POTFRU,POTFRU10237_POTFRU,POTFRU10382_POTFRU,POTFRU08105_POTFRU,POTFRU21843_POTFRU
GO:0012505	endomembrane system	CC	0.0373323	0.365166	86	POTFRU09597_POTFRU,POTFRU09842_POTFRU,POTFRU09903_POTFRU,POTFRU10014_POTFRU,POTFRU10016_POTFRU,POTFRU10200_POTFRU,POTFRU10205_POTFRU,POTFRU10216_POTFRU,POTFRU10225_POTFRU,POTFRU10226_POTFRU,POTFRU10231_POTFRU,POTFRU10232_POTFRU,POTFRU10234_POTFRU,POTFRU10240_POTFRU,POTFRU10241_POTFRU,POTFRU10243_POTFRU,POTFRU10382_POTFRU,POTFRU10511_POTFRU,POTFRU10929_POTFRU,POTFRU29522_POTFRU,POTFRU30159_POTFRU,…
GO:0001871	pattern binding	MF	7.30011e-08	1.86153e-05	15	POTFRU31116_POTFRU,POTFRU09328_POTFRU,POTFRU10217_POTFRU,POTFRU24829_POTFRU,POTFRU24830_POTFRU,POTFRU24832_POTFRU,POTFRU20687_POTFRU,POTFRU20689_POTFRU,POTFRU20690_POTFRU,POTFRU14546_POTFRU,POTFRU14547_POTFRU,POTFRU14649_POTFRU,POTFRU21667_POTFRU,POTFRU25453_POTFRU,POTFRU23915_POTFRU
GO:0030246	carbohydrate binding	MF	1.06237e-06	0.000135452	16	POTFRU31116_POTFRU,POTFRU09328_POTFRU,POTFRU09591_POTFRU,POTFRU10217_POTFRU,POTFRU24829_POTFRU,POTFRU24830_POTFRU,POTFRU24832_POTFRU,POTFRU20687_POTFRU,POTFRU20689_POTFRU,POTFRU20690_POTFRU,POTFRU14546_POTFRU,POTFRU14547_POTFRU,POTFRU14649_POTFRU,POTFRU21667_POTFRU,POTFRU25453_POTFRU,POTFRU23915_POTFRU
GO:0016247	channel regulator activity	MF	0.0158351	0.299712	2	POTFRU09639_POTFRU,POTFRU21790_POTFRU
GO:0003700	transcription factor activity, sequence-specific DNA binding	MF	0.0288542	0.365166	57	POTFRU09123_POTFRU,POTFRU09175_POTFRU,POTFRU09176_POTFRU,POTFRU09223_POTFRU,POTFRU09243_POTFRU,POTFRU09267_POTFRU,POTFRU09325_POTFRU,POTFRU09342_POTFRU,POTFRU09599_POTFRU,POTFRU09901_POTFRU,POTFRU09943_POTFRU,POTFRU09956_POTFRU,POTFRU10206_POTFRU,POTFRU30162_POTFRU,POTFRU18614_POTFRU,POTFRU11012_POTFRU,POTFRU29657_POTFRU,POTFRU28748_POTFRU,POTFRU28750_POTFRU,POTFRU28846_POTFRU,POTFRU20752_POTFRU,…

## Sheet: Supplementary File S5
The genes enriched in the four GOs in clade IVb against clade IVa population groups.
GO_ID	GO_Term	Gene ID	Gene name	Function description
GO:0010166	wax metabolic process	POTFRU20681_POTFRU	ECR	Very-long-chain enoyl-CoA reductase OS=Arabidopsis thaliana OX=3702 GN=ECR PE=1 SV=1
GO:0010166	wax metabolic process	POTFRU25457_POTFRU	LACS1	Long chain acyl-CoA synthetase 1 OS=Arabidopsis thaliana OX=3702 GN=LACS1 PE=2 SV=1
GO:0010166	wax metabolic process	POTFRU25452_POTFRU	LACS1	Long chain acyl-CoA synthetase 1 OS=Arabidopsis thaliana OX=3702 GN=LACS1 PE=2 SV=1
GO:0010166	wax metabolic process	POTFRU19132_POTFRU	KCS1	3-ketoacyl-CoA synthase 1 OS=Arabidopsis thaliana OX=3702 GN=KCS1 PE=1 SV=1
GO:0010166	wax metabolic process	POTFRU19131_POTFRU	KCS1	3-ketoacyl-CoA synthase 1 OS=Arabidopsis thaliana OX=3702 GN=KCS1 PE=1 SV=1
GO:0010166	wax metabolic process	POTFRU19130_POTFRU	KCS1	3-ketoacyl-CoA synthase 1 OS=Arabidopsis thaliana OX=3702 GN=KCS1 PE=1 SV=1
GO:0009605	response to external stimulus	POTFRU31096_POTFRU	VIII-1	Myosin-1 OS=Arabidopsis thaliana OX=3702 GN=VIII-1 PE=1 SV=1
GO:0009605	response to external stimulus	POTFRU30183_POTFRU	DCL4	Endoribonuclease Dicer homolog 4 OS=Oryza sativa subsp. japonica OX=39947 GN=DCL4 PE=2 SV=1
GO:0009605	response to external stimulus	POTFRU30182_POTFRU	DCL4	Endoribonuclease Dicer homolog 4 OS=Oryza sativa subsp. japonica OX=39947 GN=DCL4 PE=2 SV=1
GO:0009605	response to external stimulus	POTFRU29522_POTFRU	NRAMP3	Metal transporter Nramp3 OS=Arabidopsis thaliana OX=3702 GN=NRAMP3 PE=1 SV=2
GO:0009605	response to external stimulus	POTFRU29406_POTFRU	WRKY27	Probable WRKY transcription factor 27 OS=Arabidopsis thaliana OX=3702 GN=WRKY27 PE=2 SV=1
GO:0009605	response to external stimulus	POTFRU29402_POTFRU	SARD4	Protein SAR DEFICIENT 4 OS=Arabidopsis thaliana OX=3702 GN=SARD4 PE=1 SV=1
GO:0009605	response to external stimulus	POTFRU28741_POTFRU	CAT7	Cationic amino acid transporter 7, chloroplastic OS=Arabidopsis thaliana OX=3702 GN=CAT7 PE=3 SV=1
GO:0009605	response to external stimulus	POTFRU27898_POTFRU	FMO1	Probable flavin-containing monooxygenase 1 OS=Arabidopsis thaliana OX=3702 GN=FMO1 PE=2 SV=1
GO:0009605	response to external stimulus	POTFRU27897_POTFRU	FMO1	Probable flavin-containing monooxygenase 1 OS=Arabidopsis thaliana OX=3702 GN=FMO1 PE=2 SV=1
GO:0009605	response to external stimulus	POTFRU27895_POTFRU	FMO1	Probable flavin-containing monooxygenase 1 OS=Arabidopsis thaliana OX=3702 GN=FMO1 PE=2 SV=1
GO:0009605	response to external stimulus	POTFRU27334_POTFRU	THE1	Receptor-like protein kinase THESEUS 1 OS=Arabidopsis thaliana OX=3702 GN=THE1 PE=1 SV=1
GO:0009605	response to external stimulus	POTFRU25904_POTFRU	LBD20	LOB domain-containing protein 20 OS=Arabidopsis thaliana OX=3702 GN=LBD20 PE=2 SV=1
GO:0009605	response to external stimulus	POTFRU25903_POTFRU	EGY1	Probable zinc metalloprotease EGY1, chloroplastic OS=Arabidopsis thaliana OX=3702 GN=EGY1 PE=2 SV=1
GO:0009605	response to external stimulus	POTFRU25891_POTFRU	PNP1	Probable polyribonucleotide nucleotidyltransferase 1, chloroplastic OS=Oryza sativa subsp. japonica OX=39947 GN=PNP1 PE=2 SV=1
GO:0009605	response to external stimulus	POTFRU25440_POTFRU	WRKY23	WRKY transcription factor 23 OS=Arabidopsis thaliana OX=3702 GN=WRKY23 PE=2 SV=1
GO:0009605	response to external stimulus	POTFRU25404_POTFRU	UGPA	UTP--glucose-1-phosphate uridylyltransferase OS=Pyrus pyrifolia OX=3767 PE=2 SV=1
GO:0009605	response to external stimulus	POTFRU25102_POTFRU	ROPGEF3	Rop guanine nucleotide exchange factor 3 OS=Arabidopsis thaliana OX=3702 GN=ROPGEF3 PE=2 SV=1
GO:0009605	response to external stimulus	POTFRU24110_POTFRU	EML3	Protein EMSY-LIKE 3 OS=Arabidopsis thaliana OX=3702 GN=EML3 PE=1 SV=1
GO:0009605	response to external stimulus	POTFRU24071_POTFRU	CYP705A22	Cytochrome P450 705A22 OS=Arabidopsis thaliana OX=3702 GN=CYP705A22 PE=2 SV=1
GO:0009605	response to external stimulus	POTFRU24034_POTFRU	DTX43	Protein DETOXIFICATION 43 OS=Arabidopsis thaliana OX=3702 GN=DTX43 PE=1 SV=1
GO:0009605	response to external stimulus	POTFRU23914_POTFRU	SNI1	Negative regulator of systemic acquired resistance SNI1 OS=Arabidopsis thaliana OX=3702 GN=SNI1 PE=1 SV=1
GO:0009605	response to external stimulus	POTFRU21822_POTFRU	ATL54	RING-H2 finger protein ATL54 OS=Arabidopsis thaliana OX=3702 GN=ATL54 PE=2 SV=2
GO:0009605	response to external stimulus	POTFRU21672_POTFRU	LEC7	Lectin 7 OS=Medicago truncatula OX=3880 GN=LEC7 PE=2 SV=1
GO:0009605	response to external stimulus	POTFRU21671_POTFRU	LECRK91	L-type lectin-domain containing receptor kinase IX.1 OS=Arabidopsis thaliana OX=3702 GN=LECRK91 PE=1 SV=1
GO:0009605	response to external stimulus	POTFRU20680_POTFRU	KIN17	KIN17-like protein OS=Arabidopsis thaliana OX=3702 GN=KIN17 PE=1 SV=1
GO:0009605	response to external stimulus	POTFRU19246_POTFRU	CNGC1	Cyclic nucleotide-gated ion channel 1 OS=Arabidopsis thaliana OX=3702 GN=CNGC1 PE=1 SV=1
GO:0009605	response to external stimulus	POTFRU19142_POTFRU	ATHB-7	Homeobox-leucine zipper protein ATHB-7 OS=Arabidopsis thaliana OX=3702 GN=ATHB-7 PE=1 SV=2
GO:0009605	response to external stimulus	POTFRU19133_POTFRU	CIPK9	CBL-interacting serine/threonine-protein kinase 9 OS=Arabidopsis thaliana OX=3702 GN=CIPK9 PE=1 SV=2
GO:0009605	response to external stimulus	POTFRU19128_POTFRU	LIF2	Heterogeneous nuclear ribonucleoprotein Q OS=Arabidopsis thaliana OX=3702 GN=LIF2 PE=1 SV=1
GO:0009605	response to external stimulus	POTFRU18615_POTFRU	MED18	Mediator of RNA polymerase II transcription subunit 18 OS=Arabidopsis thaliana OX=3702 GN=MED18 PE=1 SV=1
GO:0009605	response to external stimulus	POTFRU18614_POTFRU	TGA3	Transcription factor TGA3 OS=Arabidopsis thaliana OX=3702 GN=TGA3 PE=1 SV=1
GO:0009605	response to external stimulus	POTFRU14890_POTFRU	CHX15	Cation/H(+) antiporter 15 OS=Arabidopsis thaliana OX=3702 GN=CHX15 PE=2 SV=1
GO:0009605	response to external stimulus	POTFRU14886_POTFRU	CARB	Carbamoyl-phosphate synthase large chain, chloroplastic OS=Arabidopsis thaliana OX=3702 GN=CARB PE=1 SV=1
GO:0009605	response to external stimulus	POTFRU14796_POTFRU	NAC002	NAC domain-containing protein 2 OS=Arabidopsis thaliana OX=3702 GN=NAC002 PE=1 SV=2
GO:0009605	response to external stimulus	POTFRU14773_POTFRU	UVR8	Ultraviolet-B receptor UVR8 OS=Arabidopsis thaliana OX=3702 GN=UVR8 PE=1 SV=1
GO:0009605	response to external stimulus	POTFRU14772_POTFRU	SRT2	NAD-dependent protein deacylase SRT2 OS=Arabidopsis thaliana OX=3702 GN=SRT2 PE=2 SV=1
GO:0009605	response to external stimulus	POTFRU14613_POTFRU	SAG39	Senescence-specific cysteine protease SAG39 OS=Oryza sativa subsp. japonica OX=39947 GN=SAG39 PE=2 SV=2
GO:0009605	response to external stimulus	POTFRU14604_POTFRU	UPF2	Regulator of nonsense transcripts UPF2 OS=Arabidopsis thaliana OX=3702 GN=UPF2 PE=2 SV=1
GO:0009605	response to external stimulus	POTFRU14451_POTFRU	ABC1K8	Protein ACTIVITY OF BC1 COMPLEX KINASE 8, chloroplastic OS=Arabidopsis thaliana OX=3702 GN=ABC1K8 PE=2 SV=1
GO:0009605	response to external stimulus	POTFRU11017_POTFRU	PYRB2	Aspartate carbamoyltransferase 2, chloroplastic OS=Pisum sativum OX=3888 GN=PYRB2 PE=2 SV=1
GO:0009605	response to external stimulus	POTFRU10771_POTFRU	LUG	Transcriptional corepressor LEUNIG OS=Arabidopsis thaliana OX=3702 GN=LUG PE=1 SV=2
GO:0009605	response to external stimulus	POTFRU10520_POTFRU	NRPD2	DNA-directed RNA polymerases IV and V subunit 2 OS=Arabidopsis thaliana OX=3702 GN=NRPD2 PE=1 SV=1
GO:0009605	response to external stimulus	POTFRU10399_POTFRU	NRPE1	DNA-directed RNA polymerase V subunit 1 OS=Arabidopsis thaliana OX=3702 GN=NRPE1 PE=1 SV=1
GO:0009605	response to external stimulus	POTFRU10390_POTFRU	MKK2	Mitogen-activated protein kinase kinase 2 OS=Arabidopsis thaliana OX=3702 GN=MKK2 PE=1 SV=2
GO:0009605	response to external stimulus	POTFRU10352_POTFRU	UP3	Stress-response A/B barrel domain-containing protein UP3 OS=Arabidopsis thaliana OX=3702 GN=UP3 PE=1 SV=1
GO:0009605	response to external stimulus	POTFRU10351_POTFRU	UP3	Stress-response A/B barrel domain-containing protein UP3 OS=Arabidopsis thaliana OX=3702 GN=UP3 PE=1 SV=1
GO:0009605	response to external stimulus	POTFRU10347_POTFRU	EDS1	Protein EDS1L OS=Arabidopsis thaliana OX=3702 GN=EDS1 PE=1 SV=1
GO:0009605	response to external stimulus	POTFRU10344_POTFRU	MED20A	Mediator of RNA polymerase II transcription subunit 20a OS=Arabidopsis thaliana OX=3702 GN=MED20A PE=1 SV=1
GO:0009605	response to external stimulus	POTFRU10241_POTFRU	GAE1	UDP-glucuronate 4-epimerase 1 OS=Arabidopsis thaliana OX=3702 GN=GAE1 PE=1 SV=1
GO:0009605	response to external stimulus	POTFRU10221_POTFRU	PME12	Probable pectinesterase/pectinesterase inhibitor 12 OS=Arabidopsis thaliana OX=3702 GN=PME12 PE=2 SV=1
GO:0009605	response to external stimulus	POTFRU10220_POTFRU	PME	Pectinesterase/pectinesterase inhibitor PPE8B OS=Prunus persica OX=3760 PE=2 SV=1
GO:0009605	response to external stimulus	POTFRU10216_POTFRU	BIG5	Brefeldin A-inhibited guanine nucleotide-exchange protein 5 OS=Arabidopsis thaliana OX=3702 GN=BIG5 PE=1 SV=2
GO:0009605	response to external stimulus	POTFRU10209_POTFRU	PME	Pectinesterase/pectinesterase inhibitor PPE8B OS=Prunus persica OX=3760 PE=2 SV=1
GO:0009605	response to external stimulus	POTFRU09335_POTFRU	NPY2	BTB/POZ domain-containing protein NPY2 OS=Arabidopsis thaliana OX=3702 GN=NPY2 PE=2 SV=1
GO:0009605	response to external stimulus	POTFRU09224_POTFRU	WAVH1	E3 ubiquitin-protein ligase WAVH1 OS=Arabidopsis thaliana OX=3702 GN=WAVH1 PE=1 SV=1
GO:0009605	response to external stimulus	POTFRU08110_POTFRU	RAC9	Rac-like GTP-binding protein RAC9 OS=Gossypium hirsutum OX=3635 GN=RAC9 PE=2 SV=1
GO:0009605	response to external stimulus	POTFRU08078_POTFRU	HUB1	E3 ubiquitin-protein ligase BRE1-like 1 OS=Arabidopsis thaliana OX=3702 GN=HUB1 PE=1 SV=1
GO:0009605	response to external stimulus	POTFRU08023_POTFRU	VAD1	Protein VASCULAR ASSOCIATED DEATH 1, chloroplastic OS=Arabidopsis thaliana OX=3702 GN=VAD1 PE=1 SV=1
GO:0009605	response to external stimulus	POTFRU07214_POTFRU	NIP5-1	Probable aquaporin NIP5-1 OS=Arabidopsis thaliana OX=3702 GN=NIP5-1 PE=2 SV=1
GO:0009605	response to external stimulus	POTFRU04097_POTFRU	PGMP	Phosphoglucomutase, chloroplastic OS=Arabidopsis thaliana OX=3702 GN=PGMP PE=1 SV=2
GO:0009605	response to external stimulus	POTFRU04032_POTFRU	MAP65-3	65-kDa microtubule-associated protein 3 OS=Arabidopsis thaliana OX=3702 GN=MAP65-3 PE=1 SV=1
GO:0009605	response to external stimulus	POTFRU03834_POTFRU	RL10	60S ribosomal protein L10 OS=Vitis riparia OX=96939 GN=RPL10 PE=2 SV=1
GO:0009605	response to external stimulus	POTFRU03833_POTFRU	RL10	60S ribosomal protein L10 OS=Vitis riparia OX=96939 GN=RPL10 PE=2 SV=1
GO:0009605	response to external stimulus	POTFRU03631_POTFRU	NUP88	Nuclear pore complex protein NUP88 OS=Arabidopsis thaliana OX=3702 GN=NUP88 PE=1 SV=1
GO:0009605	response to external stimulus	POTFRU03625_POTFRU	ATE1	Arginyl-tRNA--protein transferase 1 OS=Arabidopsis thaliana OX=3702 GN=ATE1 PE=1 SV=2
GO:0009628	response to abiotic stimulus	POTFRU31114_POTFRU	SIGB	RNA polymerase sigma factor sigB OS=Arabidopsis thaliana OX=3702 GN=SIGB PE=2 SV=2
GO:0009628	response to abiotic stimulus	POTFRU31101_POTFRU	RAD4	DNA repair protein RAD4 OS=Arabidopsis thaliana OX=3702 GN=RAD4 PE=1 SV=1
GO:0009628	response to abiotic stimulus	POTFRU31096_POTFRU	Myosin-1	Myosin-1 OS=Arabidopsis thaliana OX=3702 GN=VIII-1 PE=1 SV=1
GO:0009628	response to abiotic stimulus	POTFRU30162_POTFRU	KNAT3	Homeobox protein knotted-1-like 3 OS=Arabidopsis thaliana OX=3702 GN=KNAT3 PE=1 SV=1
GO:0009628	response to abiotic stimulus	POTFRU30160_POTFRU	CTR1	Serine/threonine-protein kinase CTR1 OS=Arabidopsis thaliana OX=3702 GN=CTR1 PE=1 SV=1
GO:0009628	response to abiotic stimulus	POTFRU29649_POTFRU	PRS4	26S proteasome regulatory subunit 4 homolog OS=Oryza sativa subsp. japonica OX=39947 GN=TBP2 PE=2 SV=2
GO:0009628	response to abiotic stimulus	POTFRU29520_POTFRU	GH3.1	Probable indole-3-acetic acid-amido synthetase GH3.1 OS=Arabidopsis thaliana OX=3702 GN=GH3.1 PE=2 SV=1
GO:0009628	response to abiotic stimulus	POTFRU28846_POTFRU	ORG2	Transcription factor ORG2 OS=Arabidopsis thaliana OX=3702 GN=ORG2 PE=1 SV=1
GO:0009628	response to abiotic stimulus	POTFRU28750_POTFRU	EIN3	Protein ETHYLENE INSENSITIVE 3 OS=Arabidopsis thaliana OX=3702 GN=EIN3 PE=1 SV=1
GO:0009628	response to abiotic stimulus	POTFRU25900_POTFRU	ZEP	Zeaxanthin epoxidase, chloroplastic OS=Prunus armeniaca OX=36596 PE=2 SV=1
GO:0009628	response to abiotic stimulus	POTFRU25488_POTFRU	TRM13	tRNA:m(4)X modification enzyme TRM13 OS=Oryza sativa subsp. japonica OX=39947 GN=TRM13 PE=1 SV=1
GO:0009628	response to abiotic stimulus	POTFRU25464_POTFRU	GA2ox2	Gibberellin 2-beta-dioxygenase 2 OS=Pisum sativum OX=3888 GN=GA2OX2 PE=2 SV=1
GO:0009628	response to abiotic stimulus	POTFRU25395_POTFRU	NAC86	NAC domain-containing protein 86 OS=Arabidopsis thaliana OX=3702 GN=NAC086 PE=2 SV=1
GO:0009628	response to abiotic stimulus	POTFRU25273_POTFRU	SODM	Superoxide dismutase [Mn], mitochondrial OS=Hevea brasiliensis OX=3981 GN=SODA PE=2 SV=1
GO:0009628	response to abiotic stimulus	POTFRU25105_POTFRU	GA20oxL	Gibberellin 20-oxidase-like protein OS=Arabidopsis thaliana OX=3702 GN=At5g51310 PE=2 SV=1
GO:0009628	response to abiotic stimulus	POTFRU24062_POTFRU	SAP5	Zinc finger A20 and AN1 domain-containing stress-associated protein 5 OS=Arabidopsis thaliana OX=3702 GN=SAP5 PE=2 SV=1
GO:0009628	response to abiotic stimulus	POTFRU23917_POTFRU	CPL4	RNA polymerase II C-terminal domain phosphatase-like 4 OS=Arabidopsis thaliana OX=3702 GN=CPL4 PE=1 SV=1
GO:0009628	response to abiotic stimulus	POTFRU23912_POTFRU	ELD1	Glycosyltransferase-like KOBITO 1 OS=Arabidopsis thaliana OX=3702 GN=ELD1 PE=1 SV=1
GO:0009628	response to abiotic stimulus	POTFRU21847_POTFRU	ABCG1	ABC transporter G family member 1 OS=Petunia hybrida OX=4102 GN=ABCG1 PE=2 SV=1
GO:0009628	response to abiotic stimulus	POTFRU21846_POTFRU	ABCG1	ABC transporter G family member 1 OS=Petunia hybrida OX=4102 GN=ABCG1 PE=2 SV=1
GO:0009628	response to abiotic stimulus	POTFRU21845_POTFRU	ABCG1	ABC transporter G family member 1 OS=Petunia hybrida OX=4102 GN=ABCG1 PE=2 SV=1
GO:0009628	response to abiotic stimulus	POTFRU21839_POTFRU	SAPK1	Serine/threonine-protein kinase SAPK1 OS=Oryza sativa subsp. japonica OX=39947 GN=SAPK1 PE=1 SV=1
GO:0009628	response to abiotic stimulus	POTFRU21741_POTFRU	SVP	MADS-box protein SVP OS=Arabidopsis thaliana OX=3702 GN=SVP PE=1 SV=1
GO:0009628	response to abiotic stimulus	POTFRU20824_POTFRU	PROT2	Proline transporter 2 OS=Arabidopsis thaliana OX=3702 GN=PROT2 PE=1 SV=1
GO:0009628	response to abiotic stimulus	POTFRU20757_POTFRU	BPM3	BTB/POZ and MATH domain-containing protein 3 OS=Arabidopsis thaliana OX=3702 GN=BPM3 PE=1 SV=1
GO:0009628	response to abiotic stimulus	POTFRU20754_POTFRU	PP2CA	Protein phosphatase 2C 37 OS=Arabidopsis thaliana OX=3702 GN=PP2CA PE=1 SV=1
GO:0009628	response to abiotic stimulus	POTFRU20752_POTFRU	RBE	Probable transcriptional regulator RABBIT EARS OS=Arabidopsis thaliana OX=3702 GN=RBE PE=2 SV=2
GO:0009628	response to abiotic stimulus	POTFRU19248_POTFRU	RH26	DEAD-box ATP-dependent RNA helicase 26 OS=Arabidopsis thaliana OX=3702 GN=RH26 PE=1 SV=2
GO:0009628	response to abiotic stimulus	POTFRU19093_POTFRU	LHY	Protein LATE ELONGATED HYPOCOTYL OS=Petunia hybrida OX=4102 GN=LHY PE=2 SV=1
GO:0009628	response to abiotic stimulus	POTFRU14793_POTFRU	BGAL10	Beta-galactosidase 10 OS=Arabidopsis thaliana OX=3702 GN=BGAL10 PE=2 SV=1
GO:0009628	response to abiotic stimulus	POTFRU14791_POTFRU	XCT	Protein XAP5 CIRCADIAN TIMEKEEPER OS=Arabidopsis thaliana OX=3702 GN=XCT PE=1 SV=1
GO:0009628	response to abiotic stimulus	POTFRU14781_POTFRU	XDH2	Xanthine dehydrogenase 2 OS=Arabidopsis thaliana OX=3702 GN=XDH2 PE=2 SV=1
GO:0009628	response to abiotic stimulus	POTFRU14780_POTFRU	XDH	Xanthine dehydrogenase OS=Oryza sativa subsp. japonica OX=39947 GN=XDH PE=2 SV=1
GO:0009628	response to abiotic stimulus	POTFRU14768_POTFRU	PDXK	Pyridoxal kinase OS=Arabidopsis thaliana OX=3702 GN=PK PE=1 SV=2
GO:0009628	response to abiotic stimulus	POTFRU14681_POTFRU	CVIF2	Cell wall / vacuolar inhibitor of fructosidase 2 OS=Arabidopsis thaliana OX=3702 GN=C/VIF2 PE=1 SV=1
GO:0009628	response to abiotic stimulus	POTFRU14562_POTFRU	BRI1	Systemin receptor SR160 OS=Solanum peruvianum OX=4082 PE=1 SV=1
GO:0009628	response to abiotic stimulus	POTFRU14555_POTFRU	BOB1	Protein BOBBER 1 OS=Arabidopsis thaliana OX=3702 GN=BOB1 PE=1 SV=1
GO:0009628	response to abiotic stimulus	POTFRU11013_POTFRU	TDX	TPR repeat-containing thioredoxin TDX OS=Oryza sativa subsp. japonica OX=39947 GN=Os09g0401200 PE=2 SV=1
GO:0009628	response to abiotic stimulus	POTFRU10927_POTFRU	ACA8	Calcium-transporting ATPase 8, plasma membrane-type OS=Arabidopsis thaliana OX=3702 GN=ACA8 PE=1 SV=1
GO:0009628	response to abiotic stimulus	POTFRU10770_POTFRU	GA3ox1	Gibberellin 3-beta-dioxygenase 1 OS=Pisum sativum OX=3888 GN=LE PE=1 SV=1
GO:0009628	response to abiotic stimulus	POTFRU10391_POTFRU	HAB1	Protein phosphatase 2C 16 OS=Arabidopsis thaliana OX=3702 GN=HAB1 PE=1 SV=1
GO:0009628	response to abiotic stimulus	POTFRU10224_POTFRU	RAD51	DNA repair protein RAD51 homolog OS=Solanum lycopersicum OX=4081 GN=RAD51 PE=2 SV=1
GO:0009628	response to abiotic stimulus	POTFRU09964_POTFRU	FL3H	Naringenin,2-oxoglutarate 3-dioxygenase OS=Malus domestica OX=3750 PE=2 SV=1
GO:0009628	response to abiotic stimulus	POTFRU09554_POTFRU	C3H62	Zinc finger CCCH domain-containing protein 62 OS=Oryza sativa subsp. japonica OX=39947 GN=Os10g0391300 PE=4 SV=2
GO:0009628	response to abiotic stimulus	POTFRU09325_POTFRU	TRB2	Telomere repeat-binding factor 2 OS=Arabidopsis thaliana OX=3702 GN=TRB2 PE=1 SV=1
GO:0009628	response to abiotic stimulus	POTFRU09324_POTFRU	FRO1	NADH dehydrogenase [ubiquinone] iron-sulfur protein 4, mitochondrial OS=Arabidopsis thaliana OX=3702 GN=FRO1 PE=1 SV=1
GO:0009628	response to abiotic stimulus	POTFRU09267_POTFRU	HAT22	Homeobox-leucine zipper protein HAT22 OS=Arabidopsis thaliana OX=3702 GN=HAT22 PE=1 SV=1
GO:0009628	response to abiotic stimulus	POTFRU09263_POTFRU	XTH7	Probable xyloglucan endotransglucosylase/hydrolase protein 7 OS=Arabidopsis thaliana OX=3702 GN=XTH7 PE=2 SV=2
GO:0009628	response to abiotic stimulus	POTFRU09245_POTFRU	hexokinase-like 2	Probable hexokinase-like 2 protein OS=Arabidopsis thaliana OX=3702 GN=At4g37840 PE=3 SV=1
GO:0009628	response to abiotic stimulus	POTFRU09123_POTFRU	HAT22	Homeobox-leucine zipper protein HAT22 OS=Arabidopsis thaliana OX=3702 GN=HAT22 PE=1 SV=1
GO:0009628	response to abiotic stimulus	POTFRU09119_POTFRU	XTH7	Probable xyloglucan endotransglucosylase/hydrolase protein 7 OS=Arabidopsis thaliana OX=3702 GN=XTH7 PE=2 SV=2
GO:0009628	response to abiotic stimulus	POTFRU08219_POTFRU	LHP1	Chromo domain-containing protein LHP1 OS=Arabidopsis thaliana OX=3702 GN=LHP1 PE=1 SV=2
GO:0009628	response to abiotic stimulus	POTFRU07984_POTFRU	GATA4	GATA transcription factor 4 OS=Arabidopsis thaliana OX=3702 GN=GATA4 PE=2 SV=1
GO:0009628	response to abiotic stimulus	POTFRU07772_POTFRU	SOC1	MADS-box protein SOC1 OS=Arabidopsis thaliana OX=3702 GN=SOC1 PE=1 SV=1
GO:0009628	response to abiotic stimulus	POTFRU04096_POTFRU	GA20ox1	Gibberellin 20 oxidase 1 OS=Arabidopsis thaliana OX=3702 GN=GA20OX1 PE=2 SV=2
GO:0009628	response to abiotic stimulus	POTFRU04027_POTFRU	ENO1	Enolase OS=Oryza sativa subsp. japonica OX=39947 GN=ENO1 PE=1 SV=2
GO:0009628	response to abiotic stimulus	POTFRU03630_POTFRU	CYP90A1	Cytochrome P450 90A1 OS=Arabidopsis thaliana OX=3702 GN=CYP90A1 PE=1 SV=1
GO:0002684	positive regulation of immune system process	POTFRU14598_POTFRU	CRT3	Calreticulin-3 OS=Arabidopsis thaliana OX=3702 GN=CRT3 PE=1 SV=2
GO:0002684	positive regulation of immune system process	POTFRU09903_POTFRU	MORC2	Protein MICRORCHIDIA 2 OS=Arabidopsis thaliana OX=3702 GN=MORC2 PE=1 SV=1

## Sheet: Supplementary File S6
The GO enrichment of the genes under selection in clade Vb against clade Va population groups.
GO_ID	GO_Term	GO_Class	Pvalue	AdjustedPvalue	Gene number	Genes
GO:0009058	biosynthetic process	BP	0.000885381	0.110673	200	POTFRU26868_POTFRU,POTFRU26874_POTFRU,POTFRU26912_POTFRU,POTFRU26913_POTFRU,POTFRU27045_POTFRU,POTFRU27046_POTFRU,POTFRU13924_POTFRU,POTFRU13925_POTFRU,POTFRU14040_POTFRU,POTFRU14052_POTFRU,POTFRU14061_POTFRU,POTFRU14294_POTFRU,POTFRU14309_POTFRU,POTFRU14312_POTFRU,POTFRU08443_POTFRU,POTFRU08449_POTFRU,POTFRU08459_POTFRU,POTFRU08462_POTFRU,POTFRU08952_POTFRU,POTFRU08954_POTFRU,POTFRU09342_POTFRU,…
GO:0000075	cell cycle checkpoint	BP	0.00414273	0.282588	7	POTFRU14310_POTFRU,POTFRU02771_POTFRU,POTFRU00131_POTFRU,POTFRU00649_POTFRU,POTFRU23125_POTFRU,POTFRU19828_POTFRU,POTFRU24755_POTFRU
GO:0044237	cellular metabolic process	BP	0.0329288	0.472034	350	POTFRU26868_POTFRU,POTFRU26869_POTFRU,POTFRU26871_POTFRU,POTFRU26874_POTFRU,POTFRU26909_POTFRU,POTFRU26910_POTFRU,POTFRU26911_POTFRU,POTFRU26912_POTFRU,POTFRU26913_POTFRU,POTFRU27045_POTFRU,POTFRU27046_POTFRU,POTFRU27048_POTFRU,POTFRU13924_POTFRU,POTFRU13925_POTFRU,POTFRU14040_POTFRU,POTFRU14044_POTFRU,POTFRU14052_POTFRU,POTFRU14059_POTFRU,POTFRU14061_POTFRU,POTFRU14292_POTFRU,POTFRU14293_POTFRU,…
GO:0044085	cellular component biogenesis	BP	0.0481233	0.480277	38	POTFRU26913_POTFRU,POTFRU27044_POTFRU,POTFRU27048_POTFRU,POTFRU14040_POTFRU,POTFRU14294_POTFRU,POTFRU08460_POTFRU,POTFRU10216_POTFRU,POTFRU12951_POTFRU,POTFRU13376_POTFRU,POTFRU22027_POTFRU,POTFRU22143_POTFRU,POTFRU16261_POTFRU,POTFRU27920_POTFRU,POTFRU24361_POTFRU,POTFRU24366_POTFRU,POTFRU11852_POTFRU,POTFRU11899_POTFRU,POTFRU12052_POTFRU,POTFRU02916_POTFRU,POTFRU03029_POTFRU,POTFRU03039_POTFRU,…
GO:0048046	apoplast	CC	0.0045214	0.282588	22	POTFRU26909_POTFRU,POTFRU26910_POTFRU,POTFRU26911_POTFRU,POTFRU13926_POTFRU,POTFRU09496_POTFRU,POTFRU04097_POTFRU,POTFRU12939_POTFRU,POTFRU02744_POTFRU,POTFRU02915_POTFRU,POTFRU07839_POTFRU,POTFRU19888_POTFRU,POTFRU14638_POTFRU,POTFRU14731_POTFRU,POTFRU14736_POTFRU,POTFRU14737_POTFRU,POTFRU26010_POTFRU,POTFRU12288_POTFRU,POTFRU15967_POTFRU,POTFRU15968_POTFRU,POTFRU15975_POTFRU,POTFRU15976_POTFRU,…
GO:0044424	intracellular part	CC	0.00852378	0.326396	438	POTFRU26871_POTFRU,POTFRU26874_POTFRU,POTFRU26909_POTFRU,POTFRU26910_POTFRU,POTFRU26911_POTFRU,POTFRU26912_POTFRU,POTFRU26913_POTFRU,POTFRU27044_POTFRU,POTFRU27046_POTFRU,POTFRU27048_POTFRU,POTFRU13925_POTFRU,POTFRU13926_POTFRU,POTFRU14040_POTFRU,POTFRU14044_POTFRU,POTFRU14046_POTFRU,POTFRU14059_POTFRU,POTFRU14061_POTFRU,POTFRU14062_POTFRU,POTFRU14293_POTFRU,POTFRU14294_POTFRU,POTFRU14308_POTFRU,…
GO:0005622	intracellular	CC	0.0090671	0.326396	439	POTFRU26871_POTFRU,POTFRU26874_POTFRU,POTFRU26909_POTFRU,POTFRU26910_POTFRU,POTFRU26911_POTFRU,POTFRU26912_POTFRU,POTFRU26913_POTFRU,POTFRU27044_POTFRU,POTFRU27046_POTFRU,POTFRU27048_POTFRU,POTFRU13925_POTFRU,POTFRU13926_POTFRU,POTFRU14040_POTFRU,POTFRU14044_POTFRU,POTFRU14046_POTFRU,POTFRU14059_POTFRU,POTFRU14061_POTFRU,POTFRU14062_POTFRU,POTFRU14293_POTFRU,POTFRU14294_POTFRU,POTFRU14308_POTFRU,…
GO:0043227	membrane-bounded organelle	CC	0.00913909	0.326396	381	POTFRU26871_POTFRU,POTFRU26909_POTFRU,POTFRU26910_POTFRU,POTFRU26911_POTFRU,POTFRU26912_POTFRU,POTFRU26913_POTFRU,POTFRU27046_POTFRU,POTFRU27048_POTFRU,POTFRU13925_POTFRU,POTFRU13926_POTFRU,POTFRU14044_POTFRU,POTFRU14059_POTFRU,POTFRU14061_POTFRU,POTFRU14062_POTFRU,POTFRU14293_POTFRU,POTFRU14294_POTFRU,POTFRU14308_POTFRU,POTFRU14309_POTFRU,POTFRU14310_POTFRU,POTFRU14311_POTFRU,POTFRU14312_POTFRU,…
GO:0043229	intracellular organelle	CC	0.0242595	0.472034	387	POTFRU26871_POTFRU,POTFRU26909_POTFRU,POTFRU26910_POTFRU,POTFRU26911_POTFRU,POTFRU26912_POTFRU,POTFRU26913_POTFRU,POTFRU27044_POTFRU,POTFRU27046_POTFRU,POTFRU27048_POTFRU,POTFRU13925_POTFRU,POTFRU13926_POTFRU,POTFRU14040_POTFRU,POTFRU14044_POTFRU,POTFRU14059_POTFRU,POTFRU14061_POTFRU,POTFRU14062_POTFRU,POTFRU14293_POTFRU,POTFRU14294_POTFRU,POTFRU14308_POTFRU,POTFRU14309_POTFRU,POTFRU14310_POTFRU,…
GO:0048475	coated membrane	CC	0.0269739	0.472034	4	POTFRU14046_POTFRU,POTFRU29560_POTFRU,POTFRU11899_POTFRU,POTFRU12046_POTFRU
GO:0044425	membrane part	CC	0.0319519	0.472034	67	POTFRU26871_POTFRU,POTFRU14046_POTFRU,POTFRU14061_POTFRU,POTFRU14312_POTFRU,POTFRU08952_POTFRU,POTFRU10217_POTFRU,POTFRU11294_POTFRU,POTFRU12918_POTFRU,POTFRU12940_POTFRU,POTFRU16695_POTFRU,POTFRU27919_POTFRU,POTFRU27960_POTFRU,POTFRU27961_POTFRU,POTFRU07285_POTFRU,POTFRU07481_POTFRU,POTFRU07487_POTFRU,POTFRU07509_POTFRU,POTFRU29560_POTFRU,POTFRU29568_POTFRU,POTFRU11851_POTFRU,POTFRU11899_POTFRU,…
GO:0043233	organelle lumen	CC	0.0364126	0.472034	49	POTFRU14044_POTFRU,POTFRU14310_POTFRU,POTFRU08443_POTFRU,POTFRU08461_POTFRU,POTFRU08462_POTFRU,POTFRU09954_POTFRU,POTFRU09967_POTFRU,POTFRU10059_POTFRU,POTFRU10060_POTFRU,POTFRU10216_POTFRU,POTFRU22472_POTFRU,POTFRU05225_POTFRU,POTFRU05431_POTFRU,POTFRU12955_POTFRU,POTFRU13376_POTFRU,POTFRU22074_POTFRU,POTFRU16206_POTFRU,POTFRU27920_POTFRU,POTFRU27924_POTFRU,POTFRU07394_POTFRU,POTFRU24361_POTFRU,…
GO:0031090	organelle membrane	CC	0.0401848	0.472034	60	POTFRU26871_POTFRU,POTFRU26909_POTFRU,POTFRU26910_POTFRU,POTFRU26911_POTFRU,POTFRU26912_POTFRU,POTFRU13926_POTFRU,POTFRU08768_POTFRU,POTFRU09967_POTFRU,POTFRU10216_POTFRU,POTFRU05432_POTFRU,POTFRU11294_POTFRU,POTFRU11399_POTFRU,POTFRU11400_POTFRU,POTFRU12918_POTFRU,POTFRU12935_POTFRU,POTFRU12945_POTFRU,POTFRU22027_POTFRU,POTFRU22142_POTFRU,POTFRU16260_POTFRU,POTFRU27920_POTFRU,POTFRU27922_POTFRU,…
GO:0016874	ligase activity	MF	1.48337e-07	3.70842e-05	23	POTFRU08449_POTFRU,POTFRU11072_POTFRU,POTFRU11075_POTFRU,POTFRU11076_POTFRU,POTFRU22142_POTFRU,POTFRU16264_POTFRU,POTFRU07503_POTFRU,POTFRU24357_POTFRU,POTFRU24358_POTFRU,POTFRU24359_POTFRU,POTFRU24360_POTFRU,POTFRU02749_POTFRU,POTFRU08017_POTFRU,POTFRU00353_POTFRU,POTFRU29700_POTFRU,POTFRU28405_POTFRU,POTFRU15168_POTFRU,POTFRU15302_POTFRU,POTFRU15305_POTFRU,POTFRU20228_POTFRU,POTFRU21605_POTFRU,…
GO:0003700	transcription factor activity, sequence-specific DNA binding	MF	0.0106989	0.33434	61	POTFRU27045_POTFRU,POTFRU13925_POTFRU,POTFRU14312_POTFRU,POTFRU08459_POTFRU,POTFRU08954_POTFRU,POTFRU09342_POTFRU,POTFRU09795_POTFRU,POTFRU09956_POTFRU,POTFRU09966_POTFRU,POTFRU05515_POTFRU,POTFRU11163_POTFRU,POTFRU11164_POTFRU,POTFRU11165_POTFRU,POTFRU11401_POTFRU,POTFRU11510_POTFRU,POTFRU11578_POTFRU,POTFRU12938_POTFRU,POTFRU12950_POTFRU,POTFRU12971_POTFRU,POTFRU12972_POTFRU,POTFRU12974_POTFRU,…

## Sheet: Supplementary File S7
The genes enriched in the GOs in clade Vb against clade Va population groups.
GO_ID	GO_Term	Gene ID	Gene name	Function description
GO:0009058	biosynthetic process	POTFRU26912_POTFRU	SAC2	Phosphoinositide phosphatase SAC2 OS=Arabidopsis thaliana OX=3702 GN=SAC2 PE=2 SV=1
GO:0009058	biosynthetic process	POTFRU26913_POTFRU	RSSA	40S ribosomal protein SA OS=Vitis vinifera OX=29760 GN=GSVIVT00034021001 PE=3 SV=1
GO:0009058	biosynthetic process	POTFRU27045_POTFRU	NFYA3	Nuclear transcription factor Y subunit A-3 OS=Arabidopsis thaliana OX=3702 GN=NFYA3 PE=2 SV=2
GO:0009058	biosynthetic process	POTFRU27046_POTFRU	AL5	PHD finger protein ALFIN-LIKE 5 OS=Arabidopsis thaliana OX=3702 GN=AL5 PE=2 SV=1
GO:0009058	biosynthetic process	POTFRU13924_POTFRU	SHH1	Protein SAWADEE HOMEODOMAIN HOMOLOG 1 OS=Arabidopsis thaliana OX=3702 GN=SHH1 PE=1 SV=1
GO:0009058	biosynthetic process	POTFRU13925_POTFRU	PHL11	Myb family transcription factor PHL11 OS=Arabidopsis thaliana OX=3702 GN=PHL11 PE=1 SV=1
GO:0009058	biosynthetic process	POTFRU14040_POTFRU	DCP5-L	Decapping 5-like protein OS=Arabidopsis thaliana OX=3702 GN=DCP5-L PE=2 SV=1
GO:0009058	biosynthetic process	POTFRU14052_POTFRU	CYP707A2	Abscisic acid 8'-hydroxylase CYP707A2 OS=Solanum lycopersicum OX=4081 GN=CYP707A2 PE=2 SV=1
GO:0009058	biosynthetic process	POTFRU14061_POTFRU	NPC1	NPC intracellular cholesterol transporter 1 OS=Sus scrofa OX=9823 GN=NPC1 PE=2 SV=1
GO:0009058	biosynthetic process	POTFRU14294_POTFRU	PRPS9	30S ribosomal protein S9, chloroplastic OS=Spinacia oleracea OX=3562 GN=PRPS9 PE=1 SV=2
GO:0009058	biosynthetic process	POTFRU14309_POTFRU	CP12-3	Calvin cycle protein CP12-3, chloroplastic OS=Arabidopsis thaliana OX=3702 GN=CP12-3 PE=1 SV=1
GO:0009058	biosynthetic process	POTFRU14312_POTFRU	BZIP50	bZIP transcription factor 50 OS=Oryza sativa subsp. japonica OX=39947 GN=BZIP50 PE=2 SV=1
GO:0009058	biosynthetic process	POTFRU08462_POTFRU	TAF13	Transcription initiation factor TFIID subunit 13 OS=Arabidopsis thaliana OX=3702 GN=TAF13 PE=1 SV=1
GO:0009058	biosynthetic process	POTFRU08952_POTFRU	CTR1	Serine/threonine-protein kinase CTR1 OS=Arabidopsis thaliana OX=3702 GN=CTR1 PE=1 SV=1
GO:0009058	biosynthetic process	POTFRU08954_POTFRU	ERF015	Ethylene-responsive transcription factor ERF015 OS=Arabidopsis thaliana OX=3702 GN=ERF015 PE=2 SV=1
GO:0009058	biosynthetic process	POTFRU09342_POTFRU	SCL32	Scarecrow-like protein 32 OS=Arabidopsis thaliana OX=3702 GN=SCL32 PE=1 SV=1
GO:0009058	biosynthetic process	POTFRU09495_POTFRU	AAO1	Indole-3-acetaldehyde oxidase OS=Arabidopsis thaliana OX=3702 GN=AAO1 PE=1 SV=2
GO:0009058	biosynthetic process	POTFRU09795_POTFRU	GATA18	GATA transcription factor 18 OS=Arabidopsis thaliana OX=3702 GN=GATA18 PE=1 SV=2
GO:0009058	biosynthetic process	POTFRU09956_POTFRU	WUS	Protein WUSCHEL OS=Antirrhinum majus OX=4151 GN=WUS PE=2 SV=1
GO:0009058	biosynthetic process	POTFRU09964_POTFRU	FL3H	Naringenin,2-oxoglutarate 3-dioxygenase OS=Malus domestica OX=3750 PE=2 SV=1
GO:0009058	biosynthetic process	POTFRU09966_POTFRU	BHLH121	Transcription factor bHLH121 OS=Arabidopsis thaliana OX=3702 GN=BHLH121 PE=1 SV=1
GO:0009058	biosynthetic process	POTFRU10059_POTFRU	NRPB1	DNA-directed RNA polymerase II subunit RPB1 OS=Arabidopsis thaliana OX=3702 GN=NRPB1 PE=1 SV=3
GO:0009058	biosynthetic process	POTFRU10060_POTFRU	NRPB1	DNA-directed RNA polymerase II subunit RPB1 OS=Arabidopsis thaliana OX=3702 GN=NRPB1 PE=1 SV=3
GO:0009058	biosynthetic process	POTFRU10216_POTFRU	BIG5	Brefeldin A-inhibited guanine nucleotide-exchange protein 5 OS=Arabidopsis thaliana OX=3702 GN=BIG5 PE=1 SV=2
GO:0009058	biosynthetic process	POTFRU10219_POTFRU	LKR/SDH	Alpha-aminoadipic semialdehyde synthase OS=Arabidopsis thaliana OX=3702 GN=LKR/SDH PE=1 SV=1
GO:0009058	biosynthetic process	POTFRU22472_POTFRU	CHR4	Protein CHROMATIN REMODELING 4 OS=Arabidopsis thaliana OX=3702 GN=CHR4 PE=2 SV=1
GO:0009058	biosynthetic process	POTFRU05432_POTFRU	RPL18B	60S ribosomal protein L18-2 OS=Arabidopsis thaliana OX=3702 GN=RPL18B PE=1 SV=2
GO:0009058	biosynthetic process	POTFRU05515_POTFRU	LD	Homeobox protein LUMINIDEPENDENS OS=Arabidopsis thaliana OX=3702 GN=LD PE=1 SV=2
GO:0009058	biosynthetic process	POTFRU04096_POTFRU	GA20ox1	Gibberellin 20 oxidase 1 OS=Arabidopsis thaliana OX=3702 GN=GA20OX1 PE=2 SV=2
GO:0009058	biosynthetic process	POTFRU04097_POTFRU	PGMP	Phosphoglucomutase, chloroplastic OS=Arabidopsis thaliana OX=3702 GN=PGMP PE=1 SV=2
GO:0009058	biosynthetic process	POTFRU04098_POTFRU	MADS3	Agamous-like MADS-box protein MADS3 OS=Vitis vinifera OX=29760 GN=MADS3 PE=2 SV=1
GO:0009058	biosynthetic process	POTFRU04099_POTFRU	SCRK7	Probable fructokinase-7 OS=Arabidopsis thaliana OX=3702 GN=At5g51830 PE=1 SV=1
GO:0009058	biosynthetic process	POTFRU11163_POTFRU	ERF098	Ethylene-responsive transcription factor ERF098 OS=Arabidopsis thaliana OX=3702 GN=ERF098 PE=1 SV=1
GO:0009058	biosynthetic process	POTFRU11164_POTFRU	ERF098	Ethylene-responsive transcription factor ERF098 OS=Arabidopsis thaliana OX=3702 GN=ERF098 PE=1 SV=1
GO:0009058	biosynthetic process	POTFRU11165_POTFRU	ERF1B	Ethylene-responsive transcription factor 1B OS=Arabidopsis thaliana OX=3702 GN=ERF1B PE=1 SV=2
GO:0009058	biosynthetic process	POTFRU11396_POTFRU	THIM	Hydroxyethylthiazole kinase OS=Arabidopsis thaliana OX=3702 GN=THIM PE=1 SV=1
GO:0009058	biosynthetic process	POTFRU11399_POTFRU	GLCAT14A	Beta-glucuronosyltransferase GlcAT14A OS=Arabidopsis thaliana OX=3702 GN=GLCAT14A PE=2 SV=1
GO:0009058	biosynthetic process	POTFRU11401_POTFRU	GATA1	GATA transcription factor 1 OS=Arabidopsis thaliana OX=3702 GN=GATA1 PE=2 SV=2
GO:0009058	biosynthetic process	POTFRU11510_POTFRU	HAT14	Homeobox-leucine zipper protein HAT14 OS=Arabidopsis thaliana OX=3702 GN=HAT14 PE=2 SV=3
GO:0009058	biosynthetic process	POTFRU11578_POTFRU	PRH	Pathogenesis-related homeodomain protein OS=Arabidopsis thaliana OX=3702 GN=PRH PE=2 SV=1
GO:0009058	biosynthetic process	POTFRU12923_POTFRU	SQD1	UDP-sulfoquinovose synthase, chloroplastic OS=Spinacia oleracea OX=3562 GN=SQD1 PE=1 SV=1
GO:0009058	biosynthetic process	POTFRU12940_POTFRU	EDR1	Serine/threonine-protein kinase EDR1 OS=Arabidopsis thaliana OX=3702 GN=EDR1 PE=1 SV=1
GO:0009058	biosynthetic process	POTFRU12950_POTFRU	ATH1	Homeobox protein ATH1 OS=Arabidopsis thaliana OX=3702 GN=ATH1 PE=1 SV=1
GO:0009058	biosynthetic process	POTFRU12951_POTFRU	PPSP2	Inorganic pyrophosphatase 2 OS=Arabidopsis thaliana OX=3702 GN=At1g17710 PE=2 SV=1
GO:0009058	biosynthetic process	POTFRU12971_POTFRU	RAX3	Transcription factor RAX3 OS=Arabidopsis thaliana OX=3702 GN=RAX3 PE=2 SV=1
GO:0009058	biosynthetic process	POTFRU12972_POTFRU	C3H20	Zinc finger CCCH domain-containing protein 20 OS=Arabidopsis thaliana OX=3702 GN=At2g19810 PE=2 SV=1
GO:0009058	biosynthetic process	POTFRU12974_POTFRU	KNAP2	Homeobox protein knotted-1-like 2 OS=Malus domestica OX=3750 PE=2 SV=1
GO:0009058	biosynthetic process	POTFRU12976_POTFRU	HOX19	Homeobox-leucine zipper protein HOX19 OS=Oryza sativa subsp. japonica OX=39947 GN=HOX19 PE=2 SV=1
GO:0009058	biosynthetic process	POTFRU12978_POTFRU	RAX3	Transcription factor RAX3 OS=Arabidopsis thaliana OX=3702 GN=RAX3 PE=2 SV=1
GO:0009058	biosynthetic process	POTFRU13372_POTFRU	RPL37C	60S ribosomal protein L37-3 OS=Arabidopsis thaliana OX=3702 GN=RPL37C PE=3 SV=1
GO:0009058	biosynthetic process	POTFRU13376_POTFRU	TEB	Helicase and polymerase-containing protein TEBICHI OS=Arabidopsis thaliana OX=3702 GN=TEB PE=2 SV=1
GO:0009058	biosynthetic process	POTFRU22002_POTFRU	NMAT3	Nuclear intron maturase 3, mitochondrial OS=Arabidopsis thaliana OX=3702 GN=NMAT3 PE=3 SV=2
GO:0009058	biosynthetic process	POTFRU22072_POTFRU	ZOG1	Zeatin O-glucosyltransferase OS=Phaseolus lunatus OX=3884 GN=ZOG1 PE=2 SV=1
GO:0009058	biosynthetic process	POTFRU22143_POTFRU	STL1	Probable glycosyltransferase STELLO1 OS=Arabidopsis thaliana OX=3702 GN=STL1 PE=1 SV=1
GO:0009058	biosynthetic process	POTFRU16209_POTFRU	ASE1	Amidophosphoribosyltransferase 1, chloroplastic OS=Arabidopsis thaliana OX=3702 GN=ASE1 PE=2 SV=1
GO:0009058	biosynthetic process	POTFRU16259_POTFRU	ATPK2	Serine/threonine-protein kinase AtPK2/AtPK19 OS=Arabidopsis thaliana OX=3702 GN=ATPK2 PE=1 SV=2
GO:0009058	biosynthetic process	POTFRU16264_POTFRU	5FCL	5-formyltetrahydrofolate cyclo-ligase, mitochondrial OS=Arabidopsis thaliana OX=3702 GN=5FCL PE=1 SV=1
GO:0009058	biosynthetic process	POTFRU16525_POTFRU	TCP5	Transcription factor TCP5 OS=Arabidopsis thaliana OX=3702 GN=TCP5 PE=1 SV=1
GO:0009058	biosynthetic process	POTFRU16691_POTFRU	NAC098	Protein CUP-SHAPED COTYLEDON 2 OS=Arabidopsis thaliana OX=3702 GN=NAC098 PE=1 SV=1
GO:0009058	biosynthetic process	POTFRU16698_POTFRU	RPS7A	40S ribosomal protein S7-1 OS=Arabidopsis thaliana OX=3702 GN=RPS7A PE=2 SV=1
GO:0009058	biosynthetic process	POTFRU27920_POTFRU	RPL26A	60S ribosomal protein L26-1 OS=Arabidopsis thaliana OX=3702 GN=RPL26A PE=2 SV=2
GO:0009058	biosynthetic process	POTFRU27960_POTFRU	HMG3	3-hydroxy-3-methylglutaryl-coenzyme A reductase 3 OS=Solanum tuberosum OX=4113 GN=HMG3 PE=2 SV=1
GO:0009058	biosynthetic process	POTFRU27961_POTFRU	HMG2	3-hydroxy-3-methylglutaryl-coenzyme A reductase 2 OS=Gossypium hirsutum OX=3635 GN=HMG2 PE=3 SV=1
GO:0009058	biosynthetic process	POTFRU07292_POTFRU	BHLH48	Transcription factor bHLH48 OS=Arabidopsis thaliana OX=3702 GN=BHLH48 PE=2 SV=1
GO:0009058	biosynthetic process	POTFRU24361_POTFRU	LACS8	Long chain acyl-CoA synthetase 8 OS=Arabidopsis thaliana OX=3702 GN=LACS8 PE=1 SV=1
GO:0009058	biosynthetic process	POTFRU24369_POTFRU	COL9	Zinc finger protein CONSTANS-LIKE 9 OS=Arabidopsis thaliana OX=3702 GN=COL9 PE=1 SV=1
GO:0009058	biosynthetic process	POTFRU18183_POTFRU	CSTF64	Cleavage stimulating factor 64 OS=Arabidopsis thaliana OX=3702 GN=CSTF64 PE=1 SV=1
GO:0009058	biosynthetic process	POTFRU18186_POTFRU	COX10	Protoheme IX farnesyltransferase, mitochondrial OS=Arabidopsis thaliana OX=3702 GN=COX10 PE=2 SV=4
GO:0009058	biosynthetic process	POTFRU18284_POTFRU	UGT80B1	Sterol 3-beta-glucosyltransferase UGT80B1 OS=Arabidopsis thaliana OX=3702 GN=UGT80B1 PE=2 SV=1
GO:0009058	biosynthetic process	POTFRU11771_POTFRU	CYP90D1	3-epi-6-deoxocathasterone 23-monooxygenase CYP90D1 OS=Arabidopsis thaliana OX=3702 GN=CYP90D1 PE=1 SV=1
GO:0009058	biosynthetic process	POTFRU11852_POTFRU	RPS9M	30S ribosomal protein S9, mitochondrial OS=Arabidopsis thaliana OX=3702 GN=RPS9M PE=1 SV=1
GO:0009058	biosynthetic process	POTFRU11900_POTFRU	GATA9	GATA transcription factor 9 OS=Arabidopsis thaliana OX=3702 GN=GATA9 PE=2 SV=1
GO:0009058	biosynthetic process	POTFRU11902_POTFRU	NUP35	Nuclear pore complex protein NUP35 OS=Arabidopsis thaliana OX=3702 GN=NUP35 PE=1 SV=1
GO:0009058	biosynthetic process	POTFRU12048_POTFRU	AOP1.2	Probable 2-oxoglutarate-dependent dioxygenase AOP1.2 OS=Arabidopsis thaliana OX=3702 GN=AOP1.2 PE=2 SV=1
GO:0009058	biosynthetic process	POTFRU12049_POTFRU	AOP1.2	Probable 2-oxoglutarate-dependent dioxygenase AOP1.2 OS=Arabidopsis thaliana OX=3702 GN=AOP1.2 PE=2 SV=1
GO:0009058	biosynthetic process	POTFRU12050_POTFRU	GA3ox1	Gibberellin 3-beta-dioxygenase 1 OS=Pisum sativum OX=3888 GN=LE PE=1 SV=1
GO:0009058	biosynthetic process	POTFRU01986_POTFRU	ATPK2	Serine/threonine-protein kinase AtPK2/AtPK19 OS=Arabidopsis thaliana OX=3702 GN=ATPK2 PE=1 SV=2
GO:0009058	biosynthetic process	POTFRU02505_POTFRU	ARGJ	Arginine biosynthesis bifunctional protein ArgJ, chloroplastic OS=Citrullus lanatus OX=3654 PE=1 SV=1
GO:0009058	biosynthetic process	POTFRU02561_POTFRU	PINS	(-)-alpha-pinene synthase OS=Fragaria vesca OX=57918 PE=1 SV=2
GO:0009058	biosynthetic process	POTFRU02723_POTFRU	PCRK1	Serine/threonine-protein kinase PCRK1 OS=Arabidopsis thaliana OX=3702 GN=PCRK1 PE=1 SV=1
GO:0009058	biosynthetic process	POTFRU02725_POTFRU	TCP20	Transcription factor TCP20 OS=Arabidopsis thaliana OX=3702 GN=TCP20 PE=1 SV=1
GO:0009058	biosynthetic process	POTFRU02771_POTFRU	RFWD3	E3 ubiquitin-protein ligase RFWD3 OS=Ailuropoda melanoleuca OX=9646 GN=RFWD3 PE=3 SV=1
GO:0009058	biosynthetic process	POTFRU02861_POTFRU	OMR1	Threonine dehydratase biosynthetic, chloroplastic OS=Arabidopsis thaliana OX=3702 GN=OMR1 PE=1 SV=1
GO:0009058	biosynthetic process	POTFRU02912_POTFRU	ROS1	DNA glycosylase/AP lyase ROS1 OS=Arabidopsis thaliana OX=3702 GN=ROS1 PE=1 SV=2
GO:0009058	biosynthetic process	POTFRU02913_POTFRU	CTR1	Serine/threonine-protein kinase CTR1 OS=Arabidopsis thaliana OX=3702 GN=CTR1 PE=1 SV=1
GO:0009058	biosynthetic process	POTFRU02914_POTFRU	HSFA3	Heat stress transcription factor A-3 OS=Arabidopsis thaliana OX=3702 GN=HSFA3 PE=1 SV=2
GO:0009058	biosynthetic process	POTFRU02927_POTFRU	PTL	Trihelix transcription factor PTL OS=Arabidopsis thaliana OX=3702 GN=PTL PE=1 SV=1
GO:0009058	biosynthetic process	POTFRU02928_POTFRU	ERF024	Ethylene-responsive transcription factor ERF024 OS=Arabidopsis thaliana OX=3702 GN=ERF024 PE=2 SV=1
GO:0009058	biosynthetic process	POTFRU03042_POTFRU	HISN3	1-(5-phosphoribosyl)-5-[(5-phosphoribosylamino)methylideneamino] imidazole-4-carboxamide isomerase, chloroplastic OS=Arabidopsis thaliana OX=3702 GN=HISN3 PE=2 SV=1
GO:0009058	biosynthetic process	POTFRU03080_POTFRU	PINS	(-)-alpha-pinene synthase OS=Fragaria vesca OX=57918 PE=1 SV=2
GO:0009058	biosynthetic process	POTFRU08017_POTFRU	EDD1	Glycine--tRNA ligase, chloroplastic/mitochondrial 2 OS=Arabidopsis thaliana OX=3702 GN=EDD1 PE=1 SV=1
GO:0009058	biosynthetic process	POTFRU00107_POTFRU	NFYA9	Nuclear transcription factor Y subunit A-9 OS=Arabidopsis thaliana OX=3702 GN=NFYA9 PE=1 SV=1
GO:0009058	biosynthetic process	POTFRU00353_POTFRU	LIG1	DNA ligase 1 OS=Arabidopsis thaliana OX=3702 GN=LIG1 PE=2 SV=2
GO:0009058	biosynthetic process	POTFRU00646_POTFRU	MPK3	Mitogen-activated protein kinase 3 OS=Arabidopsis thaliana OX=3702 GN=MPK3 PE=1 SV=2
GO:0009058	biosynthetic process	POTFRU01203_POTFRU	C3H66	Zinc finger CCCH domain-containing protein 66 OS=Arabidopsis thaliana OX=3702 GN=At5g58620 PE=2 SV=1
GO:0009058	biosynthetic process	POTFRU01207_POTFRU	FAD8	Temperature-sensitive sn-2 acyl-lipid omega-3 desaturase (ferredoxin), chloroplastic OS=Arabidopsis thaliana OX=3702 GN=FAD8 PE=1 SV=1
GO:0009058	biosynthetic process	POTFRU23431_POTFRU	IPCS1	Phosphatidylinositol:ceramide inositolphosphotransferase 1 OS=Arabidopsis thaliana OX=3702 GN=IPCS1 PE=2 SV=1
GO:0009058	biosynthetic process	POTFRU23113_POTFRU	FHA2	FHA domain-containing protein FHA2 OS=Arabidopsis thaliana OX=3702 GN=FHA2 PE=1 SV=1
GO:0009058	biosynthetic process	POTFRU23114_POTFRU	DPMS3	Dolichol-phosphate mannose synthase subunit 3 OS=Arabidopsis thaliana OX=3702 GN=DPMS3 PE=1 SV=1
GO:0009058	biosynthetic process	POTFRU29697_POTFRU	SIGE	RNA polymerase sigma factor sigE, chloroplastic/mitochondrial OS=Arabidopsis thaliana OX=3702 GN=SIGE PE=1 SV=1
GO:0009058	biosynthetic process	POTFRU29698_POTFRU	WRKY53	Probable WRKY transcription factor 53 OS=Arabidopsis thaliana OX=3702 GN=WRKY53 PE=1 SV=1
GO:0009058	biosynthetic process	POTFRU29699_POTFRU	SPCH	Transcription factor SPEECHLESS OS=Arabidopsis thaliana OX=3702 GN=SPCH PE=1 SV=1
GO:0009058	biosynthetic process	POTFRU29700_POTFRU	DHFS	Dihydrofolate synthetase OS=Arabidopsis thaliana OX=3702 GN=DHFS PE=1 SV=1
GO:0009058	biosynthetic process	POTFRU22632_POTFRU	AHL23	AT-hook motif nuclear-localized protein 23 OS=Arabidopsis thaliana OX=3702 GN=AHL23 PE=1 SV=1
GO:0009058	biosynthetic process	POTFRU22705_POTFRU	DPMS2	Dolichol-phosphate mannose synthase subunit 2 OS=Arabidopsis thaliana OX=3702 GN=DPMS2 PE=1 SV=1
GO:0009058	biosynthetic process	POTFRU22708_POTFRU	HDG5	Homeobox-leucine zipper protein HDG5 OS=Arabidopsis thaliana OX=3702 GN=HDG5 PE=2 SV=3
GO:0009058	biosynthetic process	POTFRU21255_POTFRU	WOX1	WUSCHEL-related homeobox 1 OS=Arabidopsis thaliana OX=3702 GN=WOX1 PE=2 SV=2
GO:0009058	biosynthetic process	POTFRU21264_POTFRU	SIS8	Probable serine/threonine-protein kinase SIS8 OS=Arabidopsis thaliana OX=3702 GN=SIS8 PE=1 SV=1
GO:0009058	biosynthetic process	POTFRU25572_POTFRU	CSLG2	Cellulose synthase-like protein G2 OS=Arabidopsis thaliana OX=3702 GN=CSLG2 PE=2 SV=1
GO:0009058	biosynthetic process	POTFRU25573_POTFRU	CSLG2	Cellulose synthase-like protein G2 OS=Arabidopsis thaliana OX=3702 GN=CSLG2 PE=2 SV=1
GO:0009058	biosynthetic process	POTFRU25676_POTFRU	KPYA	Pyruvate kinase isozyme A, chloroplastic OS=Ricinus communis OX=3988 PE=1 SV=1
GO:0009058	biosynthetic process	POTFRU19672_POTFRU	NDUA9	NADH dehydrogenase [ubiquinone] 1 alpha subcomplex subunit 9, mitochondrial OS=Arabidopsis thaliana OX=3702 GN=At2g20360 PE=1 SV=2
GO:0009058	biosynthetic process	POTFRU19673_POTFRU	MUR3	Xyloglucan galactosyltransferase MUR3 OS=Arabidopsis thaliana OX=3702 GN=MUR3 PE=1 SV=1
GO:0009058	biosynthetic process	POTFRU19674_POTFRU	ELIP1	Early light-induced protein 1, chloroplastic OS=Arabidopsis thaliana OX=3702 GN=ELIP1 PE=1 SV=1
GO:0009058	biosynthetic process	POTFRU19675_POTFRU	ELI	Early light-induced protein, chloroplastic OS=Pisum sativum OX=3888 PE=2 SV=1
GO:0009058	biosynthetic process	POTFRU19830_POTFRU	BHLH155	Transcription factor bHLH155 OS=Arabidopsis thaliana OX=3702 GN=BHLH155 PE=1 SV=1
GO:0009058	biosynthetic process	POTFRU19884_POTFRU	NOTR	ATP-dependent kinase-like protein notR' OS=Aspergillus versicolor OX=46472 GN=notR' PE=1 SV=1
GO:0009058	biosynthetic process	POTFRU19889_POTFRU	UNE12	Transcription factor UNE12 OS=Arabidopsis thaliana OX=3702 GN=UNE12 PE=1 SV=2
GO:0009058	biosynthetic process	POTFRU19898_POTFRU	TPS28	(-)-kolavenyl diphosphate synthase TPS28, chloroplastic OS=Tripterygium wilfordii OX=458696 GN=TPS28 PE=1 SV=1
GO:0009058	biosynthetic process	POTFRU19908_POTFRU	D27	Beta-carotene isomerase D27, chloroplastic OS=Medicago truncatula OX=3880 GN=D27 PE=1 SV=1
GO:0009058	biosynthetic process	POTFRU19912_POTFRU	GG1	Guanine nucleotide-binding protein subunit gamma 1 OS=Arabidopsis thaliana OX=3702 GN=GG1 PE=1 SV=1
GO:0009058	biosynthetic process	POTFRU19913_POTFRU	ZDS	Zeta-carotene desaturase, chloroplastic/chromoplastic OS=Tagetes erecta OX=13708 PE=2 SV=1
GO:0009058	biosynthetic process	POTFRU19914_POTFRU	ZDS	Zeta-carotene desaturase, chloroplastic/chromoplastic OS=Tagetes erecta OX=13708 PE=2 SV=1
GO:0009058	biosynthetic process	POTFRU19916_POTFRU	IN37	2-methyl-6-phytyl-1,4-hydroquinone methyltransferase, chloroplastic OS=Spinacia oleracea OX=3562 PE=1 SV=1
GO:0009058	biosynthetic process	POTFRU14451_POTFRU	ABC1K8	Protein ACTIVITY OF BC1 COMPLEX KINASE 8, chloroplastic OS=Arabidopsis thaliana OX=3702 GN=ABC1K8 PE=2 SV=1
GO:0009058	biosynthetic process	POTFRU14638_POTFRU	CAD9	Probable cinnamyl alcohol dehydrogenase 9 OS=Arabidopsis thaliana OX=3702 GN=CAD9 PE=2 SV=2
GO:0009058	biosynthetic process	POTFRU14643_POTFRU	CESA6	Cellulose synthase A catalytic subunit 6 [UDP-forming] OS=Arabidopsis thaliana OX=3702 GN=CESA6 PE=1 SV=2
GO:0009058	biosynthetic process	POTFRU28405_POTFRU	SYNC2	Asparagine--tRNA ligase, cytoplasmic 2 OS=Arabidopsis thaliana OX=3702 GN=SYNC2 PE=1 SV=2
GO:0009058	biosynthetic process	POTFRU15167_POTFRU	SPL12	Squamosa promoter-binding-like protein 12 OS=Oryza sativa subsp. indica OX=39946 GN=SPL12 PE=2 SV=1
GO:0009058	biosynthetic process	POTFRU15168_POTFRU	4CLL1	4-coumarate--CoA ligase-like 1 OS=Arabidopsis thaliana OX=3702 GN=4CLL1 PE=1 SV=1
GO:0009058	biosynthetic process	POTFRU15236_POTFRU	RPS27B	40S ribosomal protein S27-2 OS=Arabidopsis thaliana OX=3702 GN=RPS27B PE=2 SV=2
GO:0009058	biosynthetic process	POTFRU15302_POTFRU	SYGM1	Glycine--tRNA ligase, mitochondrial 1 OS=Arabidopsis thaliana OX=3702 GN=At1g29880 PE=1 SV=1
GO:0009058	biosynthetic process	POTFRU15332_POTFRU	ERF1-3	Eukaryotic peptide chain release factor subunit 1-3 OS=Arabidopsis thaliana OX=3702 GN=ERF1-3 PE=1 SV=1
GO:0009058	biosynthetic process	POTFRU15336_POTFRU	PAI1	N-(5'-phosphoribosyl)anthranilate isomerase 1, chloroplastic OS=Arabidopsis thaliana OX=3702 GN=PAI1 PE=2 SV=1
GO:0009058	biosynthetic process	POTFRU15395_POTFRU	SPL12	Squamosa promoter-binding-like protein 12 OS=Arabidopsis thaliana OX=3702 GN=SPL12 PE=1 SV=1
GO:0009058	biosynthetic process	POTFRU15396_POTFRU	SPL1	Squamosa promoter-binding-like protein 1 OS=Arabidopsis thaliana OX=3702 GN=SPL1 PE=1 SV=2
GO:0009058	biosynthetic process	POTFRU15538_POTFRU	EDR1	Serine/threonine-protein kinase EDR1 OS=Arabidopsis thaliana OX=3702 GN=EDR1 PE=1 SV=1
GO:0009058	biosynthetic process	POTFRU15540_POTFRU	ACLB-1	ATP-citrate synthase beta chain protein 1 OS=Oryza sativa subsp. japonica OX=39947 GN=ACLB-1 PE=2 SV=1
GO:0009058	biosynthetic process	POTFRU24760_POTFRU	NSP1	Protein NODULATION SIGNALING PATHWAY 1 OS=Medicago truncatula OX=3880 GN=NSP1 PE=1 SV=1
GO:0009058	biosynthetic process	POTFRU24761_POTFRU	ZAT10	Zinc finger protein ZAT10 OS=Arabidopsis thaliana OX=3702 GN=ZAT10 PE=2 SV=1
GO:0009058	biosynthetic process	POTFRU20230_POTFRU	RRP6L3	Protein RRP6-like 3 OS=Arabidopsis thaliana OX=3702 GN=RRP6L3 PE=2 SV=1
GO:0009058	biosynthetic process	POTFRU20236_POTFRU	MYB101	Transcription factor MYB101 OS=Arabidopsis thaliana OX=3702 GN=MYB101 PE=1 SV=1
GO:0009058	biosynthetic process	POTFRU26011_POTFRU	WOX3	WUSCHEL-related homeobox 3 OS=Arabidopsis thaliana OX=3702 GN=WOX3 PE=1 SV=1
GO:0009058	biosynthetic process	POTFRU26112_POTFRU	RBOHA	Respiratory burst oxidase homolog protein A OS=Solanum tuberosum OX=4113 GN=RBOHA PE=1 SV=1
GO:0009058	biosynthetic process	POTFRU12286_POTFRU	TCP12	Transcription factor TCP12 OS=Arabidopsis thaliana OX=3702 GN=TCP12 PE=2 SV=1
GO:0009058	biosynthetic process	POTFRU12523_POTFRU	AGO7	Protein argonaute 7 OS=Arabidopsis thaliana OX=3702 GN=AGO7 PE=2 SV=1
GO:0009058	biosynthetic process	POTFRU12597_POTFRU	TCP14	Transcription factor TCP14 OS=Arabidopsis thaliana OX=3702 GN=TCP14 PE=1 SV=1
GO:0009058	biosynthetic process	POTFRU06929_POTFRU	APY7	Probable apyrase 7 OS=Arabidopsis thaliana OX=3702 GN=APY7 PE=2 SV=1
GO:0009058	biosynthetic process	POTFRU21818_POTFRU	bHLH96	Transcription factor bHLH96 OS=Arabidopsis thaliana OX=3702 GN=BHLH96 PE=1 SV=1
GO:0009058	biosynthetic process	POTFRU21840_POTFRU	PER17	Peroxidase 17 OS=Arabidopsis thaliana OX=3702 GN=PER17 PE=2 SV=1
GO:0009058	biosynthetic process	POTFRU21841_POTFRU	PER17	Peroxidase 17 OS=Arabidopsis thaliana OX=3702 GN=PER17 PE=2 SV=1
GO:0009058	biosynthetic process	POTFRU28514_POTFRU	SBH1	Homeobox protein SBH1 OS=Glycine max OX=3847 GN=H1 PE=2 SV=1
GO:0009058	biosynthetic process	POTFRU19206_POTFRU	CYP703A3	Cytochrome P450 703A2 OS=Oryza sativa subsp. japonica OX=39947 GN=CYP703A3 PE=1 SV=1
GO:0009058	biosynthetic process	POTFRU19209_POTFRU	JMJ25	Lysine-specific demethylase JMJ25 OS=Arabidopsis thaliana OX=3702 GN=JMJ25 PE=1 SV=1
GO:0009058	biosynthetic process	POTFRU17253_POTFRU	RAM	Glycerol-3-phosphate acyltransferase RAM2 OS=Medicago truncatula OX=3880 GN=RAM2 PE=2 SV=1
GO:0009058	biosynthetic process	POTFRU15804_POTFRU	NCED1	9-cis-epoxycarotenoid dioxygenase NCED1, chloroplastic OS=Solanum lycopersicum OX=4081 GN=NCED1 PE=1 SV=2
GO:0009058	biosynthetic process	POTFRU15972_POTFRU	bHLH53	Transcription factor bHLH53 OS=Arabidopsis thaliana OX=3702 GN=BHLH53 PE=2 SV=1
GO:0009058	biosynthetic process	POTFRU15975_POTFRU	PGKY3	Phosphoglycerate kinase 3, cytosolic OS=Arabidopsis thaliana OX=3702 GN=PGK3 PE=1 SV=1
GO:0009058	biosynthetic process	POTFRU15976_POTFRU	PGKH	Phosphoglycerate kinase, chloroplastic OS=Nicotiana tabacum OX=4097 PE=2 SV=1
GO:0009058	biosynthetic process	POTFRU16054_POTFRU	KS	Ent-kaur-16-ene synthase, chloroplastic OS=Cucurbita maxima OX=3661 PE=1 SV=1
GO:0009058	biosynthetic process	POTFRU16065_POTFRU	MYB86	Transcription factor MYB86 OS=Arabidopsis thaliana OX=3702 GN=MYB86 PE=2 SV=1
GO:0009058	biosynthetic process	POTFRU16067_POTFRU	NAC086	NAC domain-containing protein 86 OS=Arabidopsis thaliana OX=3702 GN=NAC086 PE=2 SV=1
GO:0009058	biosynthetic process	POTFRU21605_POTFRU	CARA	Carbamoyl-phosphate synthase small chain, chloroplastic OS=Arabidopsis thaliana OX=3702 GN=CARA PE=1 SV=1
GO:0009058	biosynthetic process	POTFRU21610_POTFRU	UGGT	UDP-glucose:glycoprotein glucosyltransferase OS=Arabidopsis thaliana OX=3702 GN=UGGT PE=1 SV=1
GO:0009058	biosynthetic process	POTFRU21614_POTFRU	MORC6	Protein MICRORCHIDIA 6 OS=Arabidopsis thaliana OX=3702 GN=MORC6 PE=1 SV=1
GO:0009058	biosynthetic process	POTFRU21621_POTFRU	TFB1-1	General transcription and DNA repair factor IIH subunit TFB1-1 OS=Arabidopsis thaliana OX=3702 GN=TFB1-1 PE=2 SV=1
GO:0009058	biosynthetic process	POTFRU04873_POTFRU	GK3	Guanylate kinase 3, chloroplastic OS=Arabidopsis thaliana OX=3702 GN=GK3 PE=2 SV=1
GO:0009058	biosynthetic process	POTFRU04877_POTFRU	PURA	Adenylosuccinate synthetase, chloroplastic OS=Solanum bulbocastanum OX=147425 GN=PURA PE=3 SV=1

## Sheet: Supplementary File S8
The GO enrichment of the genes under selection shared in clade IVb and Vb populations.
GO_ID	GO_Term	GO_Class	P-value	Adjusted P-value	Gene number	Genes
GO:0034260	negative regulation of GTPase activity	BP	0.000430793	0.0542799	2	POTFRU10216_POTFRU,POTFRU21790_POTFRU
GO:0065009	regulation of molecular function	BP	0.00115091	0.0725072	6	POTFRU10216_POTFRU,POTFRU10220_POTFRU,POTFRU10221_POTFRU,POTFRU10222_POTFRU,POTFRU08020_POTFRU,POTFRU21790_POTFRU
GO:0022414	reproductive process	BP	0.00516026	0.134692	10	POTFRU09335_POTFRU,POTFRU09954_POTFRU,POTFRU09956_POTFRU,POTFRU04096_POTFRU,POTFRU08017_POTFRU,POTFRU08018_POTFRU,POTFRU08024_POTFRU,POTFRU14643_POTFRU,POTFRU21840_POTFRU,POTFRU21841_POTFRU
GO:0003006	developmental process involved in reproduction	BP	0.00629765	0.134692	9	POTFRU09335_POTFRU,POTFRU09956_POTFRU,POTFRU04096_POTFRU,POTFRU08017_POTFRU,POTFRU08018_POTFRU,POTFRU08024_POTFRU,POTFRU14643_POTFRU,POTFRU21840_POTFRU,POTFRU21841_POTFRU
GO:0071554	cell wall organization or biogenesis	BP	0.00775163	0.134692	4	POTFRU22027_POTFRU,POTFRU08024_POTFRU,POTFRU14643_POTFRU,POTFRU21843_POTFRU
GO:0044707	single-multicellular organism process	BP	0.00855184	0.134692	13	POTFRU09335_POTFRU,POTFRU09956_POTFRU,POTFRU04096_POTFRU,POTFRU22027_POTFRU,POTFRU08017_POTFRU,POTFRU08018_POTFRU,POTFRU08024_POTFRU,POTFRU14451_POTFRU,POTFRU14643_POTFRU,POTFRU21839_POTFRU,POTFRU21840_POTFRU,POTFRU21841_POTFRU,POTFRU21844_POTFRU
GO:0048856	anatomical structure development	BP	0.0207691	0.235223	13	POTFRU09335_POTFRU,POTFRU09956_POTFRU,POTFRU04096_POTFRU,POTFRU22027_POTFRU,POTFRU08017_POTFRU,POTFRU08018_POTFRU,POTFRU08024_POTFRU,POTFRU14451_POTFRU,POTFRU14643_POTFRU,POTFRU21839_POTFRU,POTFRU21840_POTFRU,POTFRU21841_POTFRU,POTFRU21844_POTFRU
GO:0044767	single-organism developmental process	BP	0.0224021	0.235223	13	POTFRU09335_POTFRU,POTFRU09956_POTFRU,POTFRU04096_POTFRU,POTFRU22027_POTFRU,POTFRU08017_POTFRU,POTFRU08018_POTFRU,POTFRU08024_POTFRU,POTFRU14451_POTFRU,POTFRU14643_POTFRU,POTFRU21839_POTFRU,POTFRU21840_POTFRU,POTFRU21841_POTFRU,POTFRU21844_POTFRU
GO:0044702	single organism reproductive process	BP	0.0468787	0.414912	8	POTFRU09335_POTFRU,POTFRU09954_POTFRU,POTFRU09956_POTFRU,POTFRU04096_POTFRU,POTFRU08017_POTFRU,POTFRU08018_POTFRU,POTFRU08024_POTFRU,POTFRU14643_POTFRU
GO:0048359	mucilage metabolic process involved in seed coat development	BP	0.0493942	0.414912	1	POTFRU08024_POTFRU
GO:0051091	positive regulation of sequence-specific DNA binding transcription factor activity	BP	0.0493942	0.414912	1	POTFRU08020_POTFRU
GO:0071944	cell periphery	CC	0.00761951	0.134692	14	POTFRU09335_POTFRU,POTFRU09963_POTFRU,POTFRU10217_POTFRU,POTFRU10220_POTFRU,POTFRU10221_POTFRU,POTFRU10222_POTFRU,POTFRU22027_POTFRU,POTFRU08018_POTFRU,POTFRU14450_POTFRU,POTFRU14643_POTFRU,POTFRU21790_POTFRU,POTFRU21840_POTFRU,POTFRU21841_POTFRU,POTFRU21843_POTFRU

## Sheet: Supplementary File S9
Frequency of stopgain SNP site of POTFRU10221 gene in population groups.
CHROM	POS				low-altitude (clade I)			high-altitude (clade II-V)			subclade IVa			subclade IVb			subclade Va			subclade Vb			clade III			clade II
			REF	ALT	0/0	0/1	1/1	0/0	0/1	1/1	0/0	0/1	1/1	0/0	0/1	1/1	0/0	0/1	1/1	0/0	0/1	1/1	0/0	0/1	1/1	0/0	0/1	1/1
chr5	exon1:c.C109T:p.R37X	22165917	C	T	total 91 individuals			total 501 individuals			total 41 individuals			total 99 individuals			total 39 individuals			total 48 individuals			total 130 individuals			total 63 individuals
					32(35.2%)	58(63.7%)	1(1.1%)	400(79.8%)	54(10.8%)	47(9.4%)	1(2.4%)	18(43.9%)	22(53.7%)	69(69.7%)	30(30.3%)	0(0)	8(20.5%)	6(15.4%)	25(64.1%)	48(100%)	0(0)	0(0)	130(100%)	0(0)	0(0)	63(100%)	0(0)	0(0)
					0.352	0.648		0.798	0.202		0.024	0.976		0.697	0.303		0.205	0.795		1	0		1	0		1	0

## Sheet: Supplementary File S10
The SweeD result in the high-altitude population group.
The highlighted show genes overlaped with the 986 genes identified by the intersection of FST and XP-CLR.
Gene ID	Gene name	Function description
POTFRU00212_POTFRU	PDR2	Pleiotropic drug resistance protein 2 OS=Nicotiana plumbaginifolia OX=4092 GN=PDR2 PE=2 SV=1
POTFRU00626_POTFRU	RS23	40S ribosomal protein S23 OS=Fragaria ananassa OX=3747 GN=RPS23 PE=2 SV=1
POTFRU00627_POTFRU	PPR36	Pentatricopeptide repeat-containing protein At1g12300, mitochondrial OS=Arabidopsis thaliana OX=3702 GN=At1g12300 PE=2 SV=1
POTFRU01065_POTFRU	SWI3B	SWI/SNF complex subunit SWI3B OS=Arabidopsis thaliana OX=3702 GN=SWI3B PE=1 SV=1
POTFRU01067_POTFRU	1433B	14-3-3-like protein B (Fragment) OS=Glycine max OX=3847 GN=GF14B PE=2 SV=1
POTFRU01069_POTFRU	IOS1	LRR receptor-like serine/threonine-protein kinase IOS1 OS=Arabidopsis thaliana OX=3702 GN=IOS1 PE=1 SV=1
POTFRU01243_POTFRU	UBP12	Ubiquitin C-terminal hydrolase 12 OS=Arabidopsis thaliana OX=3702 GN=UBP12 PE=1 SV=2
POTFRU01331_POTFRU	FBK50	F-box/kelch-repeat protein At3g06240 OS=Arabidopsis thaliana OX=3702 GN=At3g06240 PE=2 SV=1
POTFRU01449_POTFRU	PNC1	Peroxisomal adenine nucleotide carrier 1 OS=Arabidopsis thaliana OX=3702 GN=PNC1 PE=1 SV=1
POTFRU01612_POTFRU	NRP	DCD domain-containing protein NRP OS=Arabidopsis thaliana OX=3702 GN=NRP PE=1 SV=1
POTFRU01675_POTFRU	NHX2	Sodium/hydrogen exchanger 2 OS=Arabidopsis thaliana OX=3702 GN=NHX2 PE=2 SV=2
POTFRU01676_POTFRU	ASPA	Aspartyl protease family protein At5g10770 OS=Arabidopsis thaliana OX=3702 GN=At5g10770 PE=2 SV=1
POTFRU01694_POTFRU	ANK1	Ankyrin-1 OS=Homo sapiens OX=9606 GN=ANK1 PE=1 SV=3
POTFRU01963_POTFRU	QKIL3	KH domain-containing protein At2g38610 OS=Arabidopsis thaliana OX=3702 GN=At2g38610 PE=1 SV=1
POTFRU01964_POTFRU	GUFA	Protein GufA OS=Myxococcus xanthus OX=34 GN=gufA PE=4 SV=1
POTFRU01965_POTFRU	RER3	Protein RETICULATA-RELATED 3, chloroplastic OS=Arabidopsis thaliana OX=3702 GN=RER3 PE=1 SV=1
POTFRU02008_POTFRU	WRK70	Probable WRKY transcription factor 70 OS=Arabidopsis thaliana OX=3702 GN=WRKY70 PE=1 SV=1
POTFRU02339_POTFRU	UGT8	7-deoxyloganetic acid glucosyltransferase OS=Catharanthus roseus OX=4058 GN=UGT709C2 PE=1 SV=1
POTFRU02570_POTFRU	PP191	Pentatricopeptide repeat-containing protein At2g37310 OS=Arabidopsis thaliana OX=3702 GN=PCMP-E49 PE=2 SV=1
POTFRU03178_POTFRU	ASAT1	Acyl-CoA--sterol O-acyltransferase 1 OS=Arabidopsis thaliana OX=3702 GN=ASAT1 PE=1 SV=1
POTFRU03179_POTFRU	VA0E1	V-type proton ATPase subunit e1 OS=Arabidopsis thaliana OX=3702 GN=VHA-e1 PE=3 SV=1
POTFRU03181_POTFRU	BAG5	BAG family molecular chaperone regulator 5, mitochondrial OS=Arabidopsis thaliana OX=3702 GN=BAG5 PE=1 SV=1
POTFRU03182_POTFRU	FAH	Fumarylacetoacetase OS=Arabidopsis thaliana OX=3702 GN=FAH PE=1 SV=1
POTFRU03183_POTFRU	SLU7	Pre-mRNA-splicing factor SLU7 OS=Oryza sativa subsp. japonica OX=39947 GN=Os08g0127700 PE=2 SV=1
POTFRU03360_POTFRU	Y1765	Probable LRR receptor-like serine/threonine-protein kinase At1g07650 OS=Arabidopsis thaliana OX=3702 GN=At1g07650 PE=1 SV=1
POTFRU03572_POTFRU	LOR8	Protein LURP-one-related 8 OS=Arabidopsis thaliana OX=3702 GN=At2g38640 PE=2 SV=1
POTFRU03707_POTFRU	CLSY2	SNF2 domain-containing protein CLASSY 2 OS=Arabidopsis thaliana OX=3702 GN=CLSY2 PE=1 SV=1
POTFRU04022_POTFRU	SERK2	LRR receptor kinase SERK2 OS=Oryza sativa subsp. japonica OX=39947 GN=SERK2 PE=1 SV=1
POTFRU04307_POTFRU	PUR2	Phosphoribosylamine--glycine ligase, chloroplastic OS=Arabidopsis thaliana OX=3702 GN=PUR2 PE=2 SV=2
POTFRU04938_POTFRU	UBA3	NEDD8-activating enzyme E1 catalytic subunit OS=Arabidopsis thaliana OX=3702 GN=ECR1 PE=1 SV=2
POTFRU05146_POTFRU	EFNMT	eEF1A lysine and N-terminal methyltransferase OS=Bos taurus OX=9913 GN=EEF1AKNMT PE=2 SV=1
POTFRU05243_POTFRU	AAP2	Amino acid permease 2 OS=Arabidopsis thaliana OX=3702 GN=AAP2 PE=1 SV=1
POTFRU05290_POTFRU	FDL1	F-box/FBD/LRR-repeat protein At1g13570 OS=Arabidopsis thaliana OX=3702 GN=At1g13570 PE=2 SV=1
POTFRU05327_POTFRU	LYM1	LysM domain-containing GPI-anchored protein 1 OS=Arabidopsis thaliana OX=3702 GN=LYM1 PE=1 SV=1
POTFRU05330_POTFRU	GCT23	Gamma-glutamylcyclotransferase 2-3 OS=Arabidopsis thaliana OX=3702 GN=GGCT2;3 PE=1 SV=1
POTFRU05331_POTFRU	WTR5	WAT1-related protein At1g21890 OS=Arabidopsis thaliana OX=3702 GN=At1g21890 PE=2 SV=1
POTFRU05333_POTFRU	WTR31	WAT1-related protein At4g08290 OS=Arabidopsis thaliana OX=3702 GN=At4g08290 PE=2 SV=1
POTFRU05513_POTFRU	MTPC1	Metal tolerance protein C1 OS=Arabidopsis thaliana OX=3702 GN=MTPC1 PE=2 SV=1
POTFRU05594_POTFRU	SCC3	Sister-chromatid cohesion protein 3 OS=Arabidopsis thaliana OX=3702 GN=SCC3 PE=1 SV=2
POTFRU05595_POTFRU	SCC3	Sister-chromatid cohesion protein 3 OS=Arabidopsis thaliana OX=3702 GN=SCC3 PE=1 SV=2
POTFRU05812_POTFRU	WIT1	WPP domain-interacting tail-anchored protein 1 OS=Arabidopsis thaliana OX=3702 GN=WIT1 PE=1 SV=2
POTFRU05895_POTFRU	MES18	Methylesterase 18 OS=Arabidopsis thaliana OX=3702 GN=MES18 PE=2 SV=1
POTFRU06539_POTFRU	21KD	21 kDa protein OS=Daucus carota OX=4039 PE=2 SV=1
POTFRU06617_POTFRU	C3H45	Zinc finger CCCH domain-containing protein 45 OS=Oryza sativa subsp. japonica OX=39947 GN=Os06g0677700 PE=4 SV=1
POTFRU06915_POTFRU	PKHM3	Pleckstrin homology domain-containing family M member 3 OS=Xenopus laevis OX=8355 GN=plekhm3 PE=2 SV=1
POTFRU07212_POTFRU	NAP1B	Nucleosome assembly protein 1;2 OS=Oryza sativa subsp. indica OX=39946 GN=NAP1;2 PE=1 SV=1
POTFRU07841_POTFRU	KU80	ATP-dependent DNA helicase 2 subunit KU80 OS=Arabidopsis thaliana OX=3702 GN=KU80 PE=1 SV=1
POTFRU07882_POTFRU	NIK2	Protein NSP-INTERACTING KINASE 2 OS=Arabidopsis thaliana OX=3702 GN=NIK2 PE=1 SV=1
POTFRU07883_POTFRU	RS13	40S ribosomal protein S13 OS=Glycine max OX=3847 GN=RPS13 PE=2 SV=1
POTFRU08771_POTFRU	NEPS2	(+)-cis,trans-nepetalactol synthase NEPS2 OS=Nepeta racemosa OX=54731 GN=NEPS2 PE=1 SV=1
POTFRU09023_POTFRU	OPT2	Oligopeptide transporter 2 OS=Arabidopsis thaliana OX=3702 GN=OPT2 PE=2 SV=2
POTFRU09025_POTFRU	GLYM2	Serine hydroxymethyltransferase 2, mitochondrial OS=Arabidopsis thaliana OX=3702 GN=SHM2 PE=1 SV=2
POTFRU09026_POTFRU	PPR32	Pentatricopeptide repeat-containing protein At1g11290, chloroplastic OS=Arabidopsis thaliana OX=3702 GN=PCMP-H40 PE=2 SV=1
POTFRU09027_POTFRU	HEX6	Hexose carrier protein HEX6 OS=Ricinus communis OX=3988 GN=HEX6 PE=2 SV=1
POTFRU09442_POTFRU	SCW1	Cell wall integrity protein scw1 OS=Schizosaccharomyces pombe (strain 972 / ATCC 24843) OX=284812 GN=scw1 PE=1 SV=1
POTFRU09999_POTFRU	ERD7	Protein EARLY-RESPONSIVE TO DEHYDRATION 7, chloroplastic OS=Arabidopsis thaliana OX=3702 GN=ERD7 PE=1 SV=1
POTFRU10048_POTFRU	P2C60	Probable protein phosphatase 2C 60 OS=Oryza sativa subsp. japonica OX=39947 GN=Os06g0717800 PE=2 SV=1
POTFRU10078_POTFRU	LTO1	Thiol-disulfide oxidoreductase LTO1 OS=Arabidopsis thaliana OX=3702 GN=LTO1 PE=1 SV=1
POTFRU10079_POTFRU	GACY	Rho GTPase-activating protein gacY OS=Dictyostelium discoideum OX=44689 GN=gacY PE=3 SV=1
POTFRU10080_POTFRU	U548	UPF0548 protein At2g17695 OS=Arabidopsis thaliana OX=3702 GN=At2g17695 PE=2 SV=1
POTFRU10081_POTFRU	SKI23	F-box protein SKIP23 OS=Arabidopsis thaliana OX=3702 GN=SKIP23 PE=1 SV=1
POTFRU10337_POTFRU	OPR3	12-oxophytodienoate reductase 3 OS=Solanum lycopersicum OX=4081 GN=OPR3 PE=1 SV=1
POTFRU10979_POTFRU	XPO1A	Protein EXPORTIN 1A OS=Arabidopsis thaliana OX=3702 GN=XPO1 PE=1 SV=1
POTFRU11017_POTFRU	PYRB2	Aspartate carbamoyltransferase 2, chloroplastic OS=Pisum sativum OX=3888 GN=PYRB2 PE=2 SV=1
POTFRU11159_POTFRU	ETFB	Electron transfer flavoprotein subunit beta, mitochondrial OS=Arabidopsis thaliana OX=3702 GN=ETFB PE=1 SV=1
POTFRU11666_POTFRU	AB4F	ABC transporter F family member 4 OS=Arabidopsis thaliana OX=3702 GN=ABCF4 PE=2 SV=1
POTFRU11800_POTFRU	RL4A	60S ribosomal protein L4-1 OS=Arabidopsis thaliana OX=3702 GN=RPL4A PE=1 SV=1
POTFRU11801_POTFRU	Y1745	Uncharacterized protein At1g51745 OS=Arabidopsis thaliana OX=3702 GN=At1g51745 PE=2 SV=2
POTFRU11802_POTFRU	RL281	60S ribosomal protein L28-1 OS=Arabidopsis thaliana OX=3702 GN=RPL28A PE=1 SV=1
POTFRU11803_POTFRU	YPTM2	GTP-binding protein YPTM2 OS=Zea mays OX=4577 GN=YPTM2 PE=2 SV=1
POTFRU11805_POTFRU	NP214	Nuclear pore complex protein NUP214 OS=Arabidopsis thaliana OX=3702 GN=NUP214 PE=1 SV=1
POTFRU11807_POTFRU	LBD15	LOB domain-containing protein 15 OS=Arabidopsis thaliana OX=3702 GN=LBD15 PE=1 SV=2
POTFRU11808_POTFRU	CACLC	Anoctamin-like protein At1g73020 OS=Arabidopsis thaliana OX=3702 GN=At1g73020 PE=1 SV=1
POTFRU11810_POTFRU	CHM1A	ESCRT-related protein CHMP1A OS=Arabidopsis thaliana OX=3702 GN=CHMP1A PE=1 SV=1
POTFRU12169_POTFRU	LRL12	LEAF RUST 10 DISEASE-RESISTANCE LOCUS RECEPTOR-LIKE PROTEIN KINASE-like 1.2 OS=Arabidopsis thaliana OX=3702 GN=LRK10L-1.2 PE=2 SV=3
POTFRU12177_POTFRU	LRK10	Rust resistance kinase Lr10 OS=Triticum aestivum OX=4565 GN=LRK10 PE=2 SV=1
POTFRU12246_POTFRU	PRP4B	Serine/threonine-protein kinase PRP4 homolog OS=Mus musculus OX=10090 GN=Prpf4b PE=1 SV=3
POTFRU12934_POTFRU	SKI19	F-box protein SKIP19 OS=Arabidopsis thaliana OX=3702 GN=SKIP19 PE=1 SV=1
POTFRU13134_POTFRU	SD22	G-type lectin S-receptor-like serine/threonine-protein kinase SD2-2 OS=Arabidopsis thaliana OX=3702 GN=SD22 PE=1 SV=1
POTFRU13482_POTFRU	GLR27	Glutamate receptor 2.7 OS=Arabidopsis thaliana OX=3702 GN=GLR2.7 PE=2 SV=3
POTFRU13796_POTFRU	RRA3	Arabinosyltransferase RRA3 OS=Arabidopsis thaliana OX=3702 GN=RRA3 PE=2 SV=1
POTFRU14686_POTFRU	FTSI4	Probable inactive ATP-dependent zinc metalloprotease FTSHI 4, chloroplastic OS=Arabidopsis thaliana OX=3702 GN=FTSHI4 PE=1 SV=1
POTFRU14716_POTFRU	NLP9	Protein NLP9 OS=Arabidopsis thaliana OX=3702 GN=NLP9 PE=2 SV=1
POTFRU14897_POTFRU	Y5371	Probable LRR receptor-like serine/threonine-protein kinase At5g63710 OS=Arabidopsis thaliana OX=3702 GN=At5g63710 PE=1 SV=1
POTFRU15247_POTFRU	PSMD6	26S proteasome non-ATPase regulatory subunit 6 homolog OS=Arabidopsis thaliana OX=3702 GN=RPN7 PE=1 SV=1
POTFRU15413_POTFRU	UBP13	Ubiquitin C-terminal hydrolase 13 OS=Arabidopsis thaliana OX=3702 GN=UBP13 PE=1 SV=1
POTFRU15415_POTFRU	GFS12	Protein GFS12 OS=Arabidopsis thaliana OX=3702 GN=GFS12 PE=1 SV=1
POTFRU15416_POTFRU	CIPKA	CBL-interacting serine/threonine-protein kinase 10 OS=Arabidopsis thaliana OX=3702 GN=CIPK10 PE=1 SV=1
POTFRU15418_POTFRU	STML2	Stomatin-like protein 2, mitochondrial OS=Bos taurus OX=9913 GN=STOML2 PE=2 SV=1
POTFRU15420_POTFRU	ACLA3	ATP-citrate synthase alpha chain protein 3 OS=Oryza sativa subsp. japonica OX=39947 GN=ACLA-3 PE=2 SV=1
POTFRU15421_POTFRU	SRP19	Signal recognition particle 19 kDa protein OS=Oryza sativa subsp. japonica OX=39947 GN=SRP19 PE=1 SV=1
POTFRU15422_POTFRU	MED21	Mediator of RNA polymerase II transcription subunit 21 OS=Arabidopsis thaliana OX=3702 GN=MED21 PE=1 SV=1
POTFRU15424_POTFRU	UBP12	Ubiquitin C-terminal hydrolase 12 OS=Arabidopsis thaliana OX=3702 GN=UBP12 PE=1 SV=2
POTFRU15425_POTFRU	UBP12	Ubiquitin C-terminal hydrolase 12 OS=Arabidopsis thaliana OX=3702 GN=UBP12 PE=1 SV=2
POTFRU15558_POTFRU	UBC32	Ubiquitin-conjugating enzyme E2 32 OS=Arabidopsis thaliana OX=3702 GN=UBC32 PE=2 SV=1
POTFRU15623_POTFRU	FRA14	Major strawberry allergen Fra a 1.04 OS=Fragaria ananassa OX=3747 GN=Fra a 1.04 PE=1 SV=1
POTFRU15756_POTFRU	RNLS	Renalase OS=Pseudomonas syringae pv. tomato (strain ATCC BAA-871 / DC3000) OX=223283 GN=PSPTO_1126 PE=1 SV=1
POTFRU15863_POTFRU	FRS5	Protein FAR1-RELATED SEQUENCE 5 OS=Arabidopsis thaliana OX=3702 GN=FRS5 PE=1 SV=1
POTFRU15926_POTFRU	Y1561	Probable LRR receptor-like serine/threonine-protein kinase At1g56130 OS=Arabidopsis thaliana OX=3702 GN=At1g56130 PE=2 SV=2
POTFRU15966_POTFRU	C7A94	Beta-amyrin 28-monooxygenase OS=Kalopanax septemlobus OX=228393 GN=CYP716A94 PE=1 SV=1
POTFRU16097_POTFRU	C3H37	Zinc finger CCCH domain-containing protein 37 OS=Arabidopsis thaliana OX=3702 GN=HUA1 PE=1 SV=1
POTFRU16098_POTFRU	C3H37	Zinc finger CCCH domain-containing protein 37 OS=Arabidopsis thaliana OX=3702 GN=HUA1 PE=1 SV=1
POTFRU16099_POTFRU	AB2D	ABC transporter D family member 2, chloroplastic OS=Arabidopsis thaliana OX=3702 GN=ABCC2 PE=1 SV=1
POTFRU16100_POTFRU	PYRG	CTP synthase OS=Dictyostelium discoideum OX=44689 GN=ctps PE=3 SV=1
POTFRU16166_POTFRU	TAM41	Phosphatidate cytidylyltransferase, mitochondrial OS=Mus musculus OX=10090 GN=Tamm41 PE=1 SV=2
POTFRU16335_POTFRU	WK72A	WRKY transcription factor 72A OS=Solanum lycopersicum OX=4081 GN=WRKY72A PE=2 SV=1
POTFRU16340_POTFRU	AB7A	ABC transporter A family member 7 OS=Arabidopsis thaliana OX=3702 GN=ABCA7 PE=3 SV=2
POTFRU16452_POTFRU	LONF1	LON peptidase N-terminal domain and RING finger protein 1 OS=Homo sapiens OX=9606 GN=LONRF1 PE=1 SV=2
POTFRU16549_POTFRU	ADT4	ADP,ATP carrier protein ER-ANT1 OS=Arabidopsis thaliana OX=3702 GN=ER-ANT1 PE=2 SV=2
POTFRU17114_POTFRU	CHR35	Protein CHROMATIN REMODELING 35 OS=Arabidopsis thaliana OX=3702 GN=DRD1 PE=1 SV=1
POTFRU17667_POTFRU	BBE21	Berberine bridge enzyme-like 21 OS=Arabidopsis thaliana OX=3702 GN=At4g20840 PE=2 SV=1
POTFRU17668_POTFRU	BBE26	Berberine bridge enzyme-like 26 OS=Arabidopsis thaliana OX=3702 GN=At5g44400 PE=2 SV=1
POTFRU17739_POTFRU	AIR9	187-kDa microtubule-associated protein AIR9 OS=Arabidopsis thaliana OX=3702 GN=AIR9 PE=1 SV=1
POTFRU18114_POTFRU	ACBP4	Acyl-CoA-binding domain-containing protein 4 OS=Arabidopsis thaliana OX=3702 GN=ACBP4 PE=1 SV=1
POTFRU18352_POTFRU	CAHC	Carbonic anhydrase, chloroplastic OS=Nicotiana tabacum OX=4097 PE=2 SV=1
POTFRU18353_POTFRU	SKI15	SKP1-interacting partner 15 OS=Arabidopsis thaliana OX=3702 GN=SKIP15 PE=1 SV=1
POTFRU18420_POTFRU	ADH	Alcohol dehydrogenase OS=Malus domestica OX=3750 GN=ADH PE=2 SV=1
POTFRU18560_POTFRU	WRK35	Probable WRKY transcription factor 35 OS=Arabidopsis thaliana OX=3702 GN=WRKY35 PE=2 SV=1
POTFRU18561_POTFRU	CLPP5	ATP-dependent Clp protease proteolytic subunit 5, chloroplastic OS=Arabidopsis thaliana OX=3702 GN=CLPP5 PE=1 SV=1
POTFRU18563_POTFRU	CML29	Probable calcium-binding protein CML29 OS=Oryza sativa subsp. japonica OX=39947 GN=CML29 PE=2 SV=1
POTFRU18564_POTFRU	NIA	Nitrate reductase [NADH] OS=Cucurbita maxima OX=3661 PE=2 SV=1
POTFRU18813_POTFRU	RGA2	Disease resistance protein RGA2 OS=Solanum bulbocastanum OX=147425 GN=RGA2 PE=1 SV=1
POTFRU18814_POTFRU	PRRP3	Proteinaceous RNase P 3 OS=Arabidopsis thaliana OX=3702 GN=PRORP3 PE=1 SV=1
POTFRU19278_POTFRU	HQGT	Hydroquinone glucosyltransferase OS=Rauvolfia serpentina OX=4060 GN=AS PE=1 SV=1
POTFRU19424_POTFRU	BRM	ATP-dependent helicase BRM OS=Arabidopsis thaliana OX=3702 GN=BRM PE=1 SV=1
POTFRU19541_POTFRU	AB10G	ABC transporter G family member 10 OS=Arabidopsis thaliana OX=3702 GN=ABCG10 PE=3 SV=1
POTFRU19542_POTFRU	MORF8	Multiple organellar RNA editing factor 8, chloroplastic/mitochondrial OS=Arabidopsis thaliana OX=3702 GN=MORF8 PE=1 SV=1
POTFRU19779_POTFRU	PRU1	Prunin 1 Pru du 6 OS=Prunus dulcis OX=3755 PE=1 SV=1
POTFRU19880_POTFRU	GSHRP	Glutathione reductase, chloroplastic (Fragment) OS=Nicotiana tabacum OX=4097 GN=GOR PE=1 SV=1
POTFRU19881_POTFRU	PLA15	Phospholipase A1-Igamma1, chloroplastic OS=Arabidopsis thaliana OX=3702 GN=DALL4 PE=1 SV=2
POTFRU20103_POTFRU	Y2913	G-type lectin S-receptor-like serine/threonine-protein kinase At2g19130 OS=Arabidopsis thaliana OX=3702 GN=At2g19130 PE=2 SV=1
POTFRU20114_POTFRU	CRK10	Cysteine-rich receptor-like protein kinase 10 OS=Arabidopsis thaliana OX=3702 GN=CRK10 PE=1 SV=3
POTFRU20713_POTFRU	C7317	Cytochrome P450 736A117 OS=Prunus mume OX=102107 GN=CYP736A117 PE=2 SV=1
POTFRU20715_POTFRU	AP3BA	AP3-complex subunit beta-A OS=Arabidopsis thaliana OX=3702 GN=AP3BA PE=2 SV=2
POTFRU20756_POTFRU	PMTB	Probable methyltransferase PMT11 OS=Arabidopsis thaliana OX=3702 GN=At2g39750 PE=2 SV=1
POTFRU20757_POTFRU	BPM3	BTB/POZ and MATH domain-containing protein 3 OS=Arabidopsis thaliana OX=3702 GN=BPM3 PE=1 SV=1
POTFRU20840_POTFRU	S17P	Sedoheptulose-1,7-bisphosphatase, chloroplastic OS=Arabidopsis thaliana OX=3702 GN=At3g55800 PE=2 SV=1
POTFRU21129_POTFRU	BGL44	Beta-glucosidase 44 OS=Arabidopsis thaliana OX=3702 GN=BGLU44 PE=2 SV=1
POTFRU21130_POTFRU	BGL44	Beta-glucosidase 44 OS=Arabidopsis thaliana OX=3702 GN=BGLU44 PE=2 SV=1
POTFRU21519_POTFRU	FRS3	Protein FAR1-RELATED SEQUENCE 3 OS=Arabidopsis thaliana OX=3702 GN=FRS3 PE=1 SV=2
POTFRU21620_POTFRU	RQL4A	ATP-dependent DNA helicase Q-like 4A OS=Arabidopsis thaliana OX=3702 GN=RECQL4A PE=2 SV=1
POTFRU21621_POTFRU	TFB1A	General transcription and DNA repair factor IIH subunit TFB1-1 OS=Arabidopsis thaliana OX=3702 GN=TFB1-1 PE=2 SV=1
POTFRU21859_POTFRU	PABN2	Polyadenylate-binding protein 2 OS=Arabidopsis thaliana OX=3702 GN=PABN2 PE=1 SV=1
POTFRU22021_POTFRU	PTF2	Plant-specific TFIIB-related protein PTF2 OS=Arabidopsis thaliana OX=3702 GN=PTF2 PE=1 SV=1
POTFRU22022_POTFRU	PTF2	Plant-specific TFIIB-related protein PTF2 OS=Arabidopsis thaliana OX=3702 GN=PTF2 PE=1 SV=1
POTFRU22023_POTFRU	PIGQ	Phosphatidylinositol N-acetylglucosaminyltransferase subunit Q OS=Mus musculus OX=10090 GN=Pigq PE=1 SV=3
POTFRU22025_POTFRU	FRS5	Protein FAR1-RELATED SEQUENCE 5 OS=Arabidopsis thaliana OX=3702 GN=FRS5 PE=1 SV=1
POTFRU22026_POTFRU	ECA3	Calcium-transporting ATPase 3, endoplasmic reticulum-type OS=Arabidopsis thaliana OX=3702 GN=ECA3 PE=2 SV=3
POTFRU22027_POTFRU	RHD3	Protein ROOT HAIR DEFECTIVE 3 OS=Arabidopsis thaliana OX=3702 GN=RHD3 PE=1 SV=1
POTFRU22028_POTFRU	RNHX1	Putative ribonuclease H protein At1g65750 OS=Arabidopsis thaliana OX=3702 GN=At1g65750 PE=3 SV=1
POTFRU22030_POTFRU	ERD15	Protein EARLY RESPONSIVE TO DEHYDRATION 15 OS=Arabidopsis thaliana OX=3702 GN=ERD15 PE=1 SV=1
POTFRU22031_POTFRU	BPG2	GTP-binding protein BRASSINAZOLE INSENSITIVE PALE GREEN 2, chloroplastic OS=Arabidopsis thaliana OX=3702 GN=BPG2 PE=1 SV=1
POTFRU22032_POTFRU	FB336	Probable F-box protein At5g04010 OS=Arabidopsis thaliana OX=3702 GN=NSFBx PE=2 SV=1
POTFRU22033_POTFRU	MDC1	Mediator of DNA damage checkpoint protein 1 OS=Pan troglodytes OX=9598 GN=MDC1 PE=3 SV=1
POTFRU22126_POTFRU	RRP12	RRP12-like protein OS=Gallus gallus OX=9031 GN=RRP12 PE=2 SV=1
POTFRU22406_POTFRU	C7A12	Cytochrome P450 CYP736A12 OS=Panax ginseng OX=4054 PE=2 SV=1
POTFRU22410_POTFRU	TPS28	(-)-kolavenyl diphosphate synthase TPS28, chloroplastic OS=Tripterygium wilfordii OX=458696 GN=TPS28 PE=1 SV=1
POTFRU22682_POTFRU	SRP14	Signal recognition particle 14 kDa protein OS=Arabidopsis thaliana OX=3702 GN=SRP14 PE=2 SV=2
POTFRU22890_POTFRU	TO401	Mitochondrial import receptor subunit TOM40-1 OS=Arabidopsis thaliana OX=3702 GN=TOM40-1 PE=1 SV=3
POTFRU22891_POTFRU	SIPL3	Signal peptide peptidase-like 3 OS=Arabidopsis thaliana OX=3702 GN=SPPL3 PE=2 SV=1
POTFRU22892_POTFRU	DIRL1	Putative lipid-transfer protein DIR1 OS=Arabidopsis thaliana OX=3702 GN=DIR1 PE=1 SV=1
POTFRU22893_POTFRU	DIRL1	Putative lipid-transfer protein DIR1 OS=Arabidopsis thaliana OX=3702 GN=DIR1 PE=1 SV=1
POTFRU22988_POTFRU	RL27	50S ribosomal protein L27 OS=Vibrio parahaemolyticus serotype O3:K6 (strain RIMD 2210633) OX=223926 GN=rpmA PE=3 SV=1
POTFRU23337_POTFRU	SD18	Receptor-like serine/threonine-protein kinase SD1-8 OS=Arabidopsis thaliana OX=3702 GN=SD18 PE=1 SV=1
POTFRU23345_POTFRU	CYP95	Peptidyl-prolyl cis-trans isomerase CYP95 OS=Arabidopsis thaliana OX=3702 GN=CYP95 PE=1 SV=2
POTFRU23919_POTFRU	JGB	Protein JINGUBANG OS=Arabidopsis thaliana OX=3702 GN=JGB PE=1 SV=1
POTFRU24189_POTFRU	AUG2	AUGMIN subunit 2 OS=Arabidopsis thaliana OX=3702 GN=AUG2 PE=1 SV=2
POTFRU24304_POTFRU	CB21	Chlorophyll a-b binding protein 151, chloroplastic OS=Gossypium hirsutum OX=3635 GN=CAB-151 PE=2 SV=2
POTFRU24404_POTFRU	FBK50	F-box/kelch-repeat protein At3g06240 OS=Arabidopsis thaliana OX=3702 GN=At3g06240 PE=2 SV=1
POTFRU24460_POTFRU	CNG20	Probable cyclic nucleotide-gated ion channel 20, chloroplastic OS=Arabidopsis thaliana OX=3702 GN=CNGC20 PE=2 SV=1
POTFRU24510_POTFRU	EF109	Ethylene-responsive transcription factor ERF109 OS=Arabidopsis thaliana OX=3702 GN=ERF109 PE=1 SV=1
POTFRU24566_POTFRU	PABP8	Polyadenylate-binding protein 8 OS=Arabidopsis thaliana OX=3702 GN=PAB8 PE=1 SV=1
POTFRU24567_POTFRU	CBSX2	CBS domain-containing protein CBSX2, chloroplastic OS=Arabidopsis thaliana OX=3702 GN=CBSX2 PE=1 SV=1
POTFRU24568_POTFRU	DEX1	Protein DEFECTIVE IN EXINE FORMATION 1 OS=Arabidopsis thaliana OX=3702 GN=DEX1 PE=2 SV=1
POTFRU24569_POTFRU	AOG	Abscisate beta-glucosyltransferase OS=Phaseolus angularis OX=3914 GN=AOG PE=1 SV=1
POTFRU24571_POTFRU	UFOG7	UDP-glucose flavonoid 3-O-glucosyltransferase 7 OS=Fragaria ananassa OX=3747 GN=GT7 PE=1 SV=1
POTFRU24572_POTFRU	SCGT	Scopoletin glucosyltransferase OS=Nicotiana tabacum OX=4097 GN=TOGT1 PE=1 SV=1
POTFRU24609_POTFRU	SEP1	Stress enhanced protein 1, chloroplastic OS=Arabidopsis thaliana OX=3702 GN=SEP1 PE=2 SV=1
POTFRU24610_POTFRU	NHD1	Sodium/proton antiporter 1 OS=Arabidopsis thaliana OX=3702 GN=NHD1 PE=2 SV=1
POTFRU24611_POTFRU	SBIR1	Leucine-rich repeat receptor-like serine/threonine/tyrosine-protein kinase SOBIR1 OS=Arabidopsis thaliana OX=3702 GN=SOBIR1 PE=1 SV=1
POTFRU24613_POTFRU	NHD1	Sodium/proton antiporter 1 OS=Arabidopsis thaliana OX=3702 GN=NHD1 PE=2 SV=1
POTFRU24614_POTFRU	YI31B	Transposon Ty3-I Gag-Pol polyprotein OS=Saccharomyces cerevisiae (strain ATCC 204508 / S288c) OX=559292 GN=TY3B-I PE=1 SV=2
POTFRU24628_POTFRU	TIC21	Protein TIC 21, chloroplastic OS=Arabidopsis thaliana OX=3702 GN=TIC21 PE=1 SV=1
POTFRU24869_POTFRU	FPG	Formamidopyrimidine-DNA glycosylase OS=Arabidopsis thaliana OX=3702 GN=FPG1 PE=1 SV=1
POTFRU25008_POTFRU	E134	Endo-1,3;1,4-beta-D-glucanase OS=Zea mays OX=4577 PE=1 SV=1
POTFRU25009_POTFRU	RS212	40S ribosomal protein S21-2 OS=Arabidopsis thaliana OX=3702 GN=RPS21C PE=1 SV=2
POTFRU25010_POTFRU	FLA14	Fasciclin-like arabinogalactan protein 14 OS=Arabidopsis thaliana OX=3702 GN=FLA14 PE=2 SV=1
POTFRU25753_POTFRU	HMT3	Homocysteine S-methyltransferase 3 OS=Arabidopsis thaliana OX=3702 GN=HMT3 PE=1 SV=2
POTFRU25754_POTFRU	RUN1	Disease resistance protein RUN1 OS=Vitis rotundifolia OX=103349 GN=RUN1 PE=1 SV=1
POTFRU25755_POTFRU	RPP2B	Disease resistance protein RPP2B OS=Arabidopsis thaliana OX=3702 GN=RPP2B PE=1 SV=2
POTFRU25756_POTFRU	TAO1	Disease resistance protein TAO1 OS=Arabidopsis thaliana OX=3702 GN=TAO1 PE=3 SV=1
POTFRU26940_POTFRU	FRS5	Protein FAR1-RELATED SEQUENCE 5 OS=Arabidopsis thaliana OX=3702 GN=FRS5 PE=1 SV=1
POTFRU26975_POTFRU	LOX31	Linoleate 13S-lipoxygenase 3-1, chloroplastic OS=Solanum tuberosum OX=4113 GN=LOX3.1 PE=1 SV=1
POTFRU27223_POTFRU	CYSD1	Bifunctional L-3-cyanoalanine synthase/cysteine synthase D1 OS=Arabidopsis thaliana OX=3702 GN=CYSD1 PE=1 SV=1
POTFRU27231_POTFRU	CYSK	Cysteine synthase OS=Citrullus lanatus OX=3654 PE=1 SV=1
POTFRU27530_POTFRU	CHL	Chloroplastic lipocalin OS=Arabidopsis thaliana OX=3702 GN=CHL PE=1 SV=1
POTFRU27531_POTFRU	MOS2	Protein MOS2 OS=Arabidopsis thaliana OX=3702 GN=MOS2 PE=2 SV=1
POTFRU27532_POTFRU	WNK11	Probable serine/threonine-protein kinase WNK11 OS=Arabidopsis thaliana OX=3702 GN=WNK11 PE=2 SV=1
POTFRU27533_POTFRU	MOS2	Protein MOS2 OS=Arabidopsis thaliana OX=3702 GN=MOS2 PE=2 SV=1
POTFRU27534_POTFRU	LTD	Protein LHCP TRANSLOCATION DEFECT OS=Arabidopsis thaliana OX=3702 GN=LTD PE=1 SV=1
POTFRU27595_POTFRU	C7317	Cytochrome P450 736A117 OS=Prunus mume OX=102107 GN=CYP736A117 PE=2 SV=1
POTFRU27694_POTFRU	DAAA	D-amino-acid transaminase, chloroplastic OS=Arabidopsis thaliana OX=3702 GN=DAAT PE=1 SV=1
POTFRU28059_POTFRU	FDL1	F-box/FBD/LRR-repeat protein At1g13570 OS=Arabidopsis thaliana OX=3702 GN=At1g13570 PE=2 SV=1
POTFRU28102_POTFRU	FDL1	F-box/FBD/LRR-repeat protein At1g13570 OS=Arabidopsis thaliana OX=3702 GN=At1g13570 PE=2 SV=1
POTFRU28110_POTFRU	UBE12	Ubiquitin-activating enzyme E1 2 OS=Arabidopsis thaliana OX=3702 GN=UBA2 PE=1 SV=1
POTFRU28111_POTFRU	ERG28	Ergosterol biosynthetic protein 28 OS=Arabidopsis thaliana OX=3702 GN=At1g10030 PE=2 SV=2
POTFRU28205_POTFRU	SCP17	Serine carboxypeptidase-like 17 OS=Arabidopsis thaliana OX=3702 GN=SCPL17 PE=2 SV=1
POTFRU28326_POTFRU	PDR2	Pleiotropic drug resistance protein 2 OS=Nicotiana plumbaginifolia OX=4092 GN=PDR2 PE=2 SV=1
POTFRU28339_POTFRU	JMJ30	Lysine-specific demethylase JMJ30 OS=Arabidopsis thaliana OX=3702 GN=JMJ30 PE=1 SV=1
POTFRU28340_POTFRU	CARA	Carbamoyl-phosphate synthase small chain, chloroplastic OS=Oryza sativa subsp. japonica OX=39947 GN=CARA PE=2 SV=2
POTFRU28341_POTFRU	JMJ30	Lysine-specific demethylase JMJ30 OS=Arabidopsis thaliana OX=3702 GN=JMJ30 PE=1 SV=1
POTFRU28343_POTFRU	DRL28	Probable disease resistance protein At4g27220 OS=Arabidopsis thaliana OX=3702 GN=At4g27220 PE=2 SV=1
POTFRU28423_POTFRU	RB45B	Polyadenylate-binding protein RBP45B OS=Arabidopsis thaliana OX=3702 GN=RBP45B PE=1 SV=1
POTFRU28511_POTFRU	RL4	50S ribosomal protein L4 OS=Rhodospirillum centenum (strain ATCC 51521 / SW) OX=414684 GN=rplD PE=3 SV=1
POTFRU28737_POTFRU	VPS15	Serine/threonine-protein kinase VPS15 OS=Arabidopsis thaliana OX=3702 GN=VPS15 PE=1 SV=1
POTFRU28888_POTFRU	BTAF1	TATA-binding protein-associated factor BTAF1 OS=Arabidopsis thaliana OX=3702 GN=BTAF1 PE=1 SV=1
POTFRU28889_POTFRU	ALKB6	Alpha-ketoglutarate-dependent dioxygenase alkB homolog 6 OS=Mus musculus OX=10090 GN=Alkbh6 PE=2 SV=3
POTFRU29063_POTFRU	RHM1	Trifunctional UDP-glucose 4,6-dehydratase/UDP-4-keto-6-deoxy-D-glucose 3,5-epimerase/UDP-4-keto-L-rhamnose-reductase RHM1 OS=Arabidopsis thaliana OX=3702 GN=RHM1 PE=1 SV=1
POTFRU29105_POTFRU	CB24	Chlorophyll a-b binding protein 40, chloroplastic OS=Nicotiana tabacum OX=4097 GN=CAB40 PE=2 SV=1
POTFRU29406_POTFRU	WRK27	Probable WRKY transcription factor 27 OS=Arabidopsis thaliana OX=3702 GN=WRKY27 PE=2 SV=1
POTFRU29407_POTFRU	NDUA5	Probable NADH dehydrogenase [ubiquinone] 1 alpha subcomplex subunit 5, mitochondrial OS=Arabidopsis thaliana OX=3702 GN=At5g52840 PE=1 SV=1
POTFRU29409_POTFRU	FB253	F-box protein At5g07610 OS=Arabidopsis thaliana OX=3702 GN=At5g07610 PE=2 SV=1
POTFRU29411_POTFRU	FB253	F-box protein At5g07610 OS=Arabidopsis thaliana OX=3702 GN=At5g07610 PE=2 SV=1
POTFRU29451_POTFRU	LHTL8	Lysine histidine transporter-like 8 OS=Arabidopsis thaliana OX=3702 GN=AATL1 PE=1 SV=1
POTFRU29453_POTFRU	LHTL3	Lysine histidine transporter-like 3 OS=Arabidopsis thaliana OX=3702 GN=At1g61270 PE=3 SV=2
POTFRU29963_POTFRU	PSMDA	26S proteasome non-ATPase regulatory subunit 4 homolog OS=Oryza sativa subsp. japonica OX=39947 GN=RPN10 PE=1 SV=1
POTFRU30511_POTFRU	YSL7	Probable metal-nicotianamine transporter YSL7 OS=Arabidopsis thaliana OX=3702 GN=YSL7 PE=2 SV=1
POTFRU30512_POTFRU	IF43B	Eukaryotic initiation factor 4A-III homolog B OS=Oryza sativa subsp. japonica OX=39947 GN=EIF4A3B PE=1 SV=1
POTFRU30513_POTFRU	M3KE1	MAP3K epsilon protein kinase 1 OS=Arabidopsis thaliana OX=3702 GN=M3KE1 PE=1 SV=1
POTFRU30661_POTFRU	KTN83	Katanin p80 WD40 repeat-containing subunit B1 homolog KTN80.3 OS=Arabidopsis thaliana OX=3702 GN=KTN80.3 PE=1 SV=1
POTFRU30662_POTFRU	HDT2	Histone deacetylase HDT2 OS=Zea mays OX=4577 GN=HDT2 PE=1 SV=1
POTFRU31024_POTFRU	CMT1	DNA (cytosine-5)-methyltransferase 1 OS=Zea mays OX=4577 GN=MET2A PE=1 SV=1
POTFRU31211_POTFRU	SLAH3	S-type anion channel SLAH3 OS=Arabidopsis thaliana OX=3702 GN=SLAH3 PE=1 SV=1
POTFRU31212_POTFRU	MAKR6	Probable membrane-associated kinase regulator 6 OS=Arabidopsis thaliana OX=3702 GN=MAKR6 PE=2 SV=1
POTFRU31213_POTFRU	Y5248	G-type lectin S-receptor-like serine/threonine-protein kinase At5g24080 OS=Arabidopsis thaliana OX=3702 GN=At5g24080 PE=2 SV=1
POTFRU31214_POTFRU	CHIA	Acidic endochitinase OS=Arabidopsis thaliana OX=3702 GN=CHIB1 PE=2 SV=2
POTFRU31216_POTFRU	WDR91	WD repeat-containing protein 91 OS=Danio rerio OX=7955 GN=wdr91 PE=1 SV=2
